# Supplementary material for: 9-Ethyl-3-(2-methyl­benzo­yl)-9H-carbazole
Source: Acta Crystallogr Sect E Struct Rep Online. 2009 Jan 10;65(Pt 2):o279. doi: 10.1107/S1600536809000737 (PMC2968395; doi:10.1107/S1600536809000737)
Supplement: Supplementary file 2 [file e-65-0o279-Isup2.hkl]

# 
# h,k,l, Fc-squared, Fo-squared, sigma(Fo-squared) and status flag 
# 
data_I
_shelx_title ' L IN P2(1)/C' 
_shelx_refln_list_code          4 
_shelx_F_calc_maximum      171.49 
_exptl_crystal_F_000       664.00 
_reflns_d_resolution_high  0.8322 
 
loop_ 
 _symmetry_equiv_pos_as_xyz 
 'x, y, z' 
 '-x, y+1/2, -z+1/2' 
 '-x, -y, -z' 
 'x, -y-1/2, z-1/2' 
 
_cell_length_a    11.6760 
_cell_length_b    10.5690 
_cell_length_c    13.7560 
_cell_angle_alpha  90.000 
_cell_angle_beta   96.480 
_cell_angle_gamma  90.000 
 
_shelx_F_squared_multiplier     1.000 
 
loop_ 
 _refln_index_h 
 _refln_index_k 
 _refln_index_l 
 _refln_F_squared_calc 
 _refln_F_squared_meas 
 _refln_F_squared_sigma 
 _refln_observed_status 
   1   0   0     1692.22     1888.63     28.30 o 
   2   0   0    12011.89    12353.05      0.66 o 
   3   0   0     2955.43     2908.90      0.95 o 
   4   0   0      595.17      478.01      5.97 o 
   5   0   0      108.45       83.48      1.27 o 
   6   0   0      643.75      740.41      9.48 o 
   7   0   0      605.56      804.93     10.88 o 
   8   0   0        0.81        0.00      2.67 o 
   9   0   0      330.69      362.10     10.17 o 
  10   0   0        7.66       25.56      4.40 o 
  11   0   0       26.70       48.45      6.60 o 
  12   0   0       24.75       31.67      5.49 o 
  13   0   0       13.27        2.97      4.60 o 
   1   1   0     2957.52     2855.81      0.53 o 
   2   1   0     1309.20     1149.54      6.45 o 
   3   1   0     3732.34     3642.53      0.73 o 
   4   1   0     1972.90     1519.78      0.86 o 
   5   1   0       44.73       47.47      2.37 o 
   6   1   0       41.99       35.05      1.45 o 
   7   1   0        4.49        3.38      2.06 o 
   8   1   0      102.93      112.41      5.02 o 
   9   1   0        3.14        7.50      3.23 o 
  10   1   0       34.12        5.38      4.52 o 
  11   1   0        0.88        0.59      4.06 o 
  12   1   0       42.97        5.18      5.18 o 
  13   1   0        2.31        2.76      4.64 o 
   0   2   0     4500.92     4078.25      0.86 o 
   1   2   0      297.71      307.19      4.00 o 
   2   2   0     9117.84     7441.87     83.09 o 
   3   2   0     2276.74     1929.78     10.76 o 
   4   2   0      435.94      325.33      1.08 o 
   5   2   0      456.69      476.39      1.37 o 
   6   2   0      388.73      324.87      6.19 o 
   7   2   0      104.28      107.72      4.30 o 
   8   2   0       74.70       65.70      4.32 o 
   9   2   0        0.12        5.71      3.14 o 
  10   2   0      206.85      240.16      8.86 o 
  11   2   0       12.04        5.40      4.67 o 
  12   2   0       14.18       11.81      4.98 o 
  13   2   0       28.52        0.31      4.29 o 
   1   3   0       17.21       16.93      1.59 o 
   2   3   0      219.05      227.93      4.22 o 
   3   3   0      988.68     1058.73      1.48 o 
   4   3   0      754.61      660.72      7.93 o 
   5   3   0       78.40       87.42      3.45 o 
   6   3   0     1091.70     1107.61     11.86 o 
   7   3   0       50.78       66.98      3.93 o 
   8   3   0      305.03      286.10      2.40 o 
   9   3   0       15.84       21.46      4.18 o 
  10   3   0      241.88      181.31      4.30 o 
  11   3   0       49.98       57.00      6.24 o 
  12   3   0       14.40        0.29      4.29 o 
  13   3   0        3.04        2.63      3.93 o 
   0   4   0     1228.10     1454.32      1.24 o 
   1   4   0      148.28      139.29      3.73 o 
   2   4   0       24.45       24.66      2.13 o 
   3   4   0      160.36      161.18      4.39 o 
   4   4   0     1002.08      982.27      1.66 o 
   5   4   0     1340.47     1277.48     13.04 o 
   6   4   0       10.32        3.13      1.71 o 
   7   4   0       19.18       30.13      3.10 o 
   8   4   0       37.15       33.63      4.24 o 
   9   4   0      552.47      674.33     13.97 o 
  10   4   0        1.25        7.26      4.18 o 
  11   4   0       87.07       79.33      4.34 o 
  12   4   0        1.53        2.84      4.27 o 
  13   4   0        8.73        5.06      3.66 o 
   1   5   0      702.65      681.85      9.33 o 
   2   5   0      310.24      311.82      6.72 o 
   3   5   0       28.73       27.37      2.63 o 
   4   5   0      456.52      549.74      9.56 o 
   5   5   0      490.62      538.14      2.32 o 
   6   5   0       14.15       10.00      3.02 o 
   7   5   0       54.16       61.72      4.64 o 
   8   5   0       21.25       16.87      3.80 o 
   9   5   0      270.58      301.58     10.26 o 
  10   5   0      134.56      161.63      8.06 o 
  11   5   0       14.66       22.05      4.95 o 
  12   5   0        1.83       10.39      3.70 o 
   0   6   0      673.09      644.88     10.48 o 
   1   6   0       54.82       51.17      3.74 o 
   2   6   0      350.85      348.74      8.14 o 
   3   6   0       88.21       96.26      4.86 o 
   4   6   0      748.79      812.92     13.02 o 
   5   6   0       27.91       28.65      3.78 o 
   6   6   0       48.32       40.51      3.27 o 
   7   6   0       75.68       92.06      5.87 o 
   8   6   0       69.98       59.87      3.91 o 
   9   6   0        0.12        1.40      4.21 o 
  10   6   0       41.83       43.99      5.83 o 
  11   6   0       60.11       53.47      4.14 o 
  12   6   0       35.55       35.23      5.08 o 
   1   7   0       25.35       19.72      3.61 o 
   2   7   0       29.51       37.30      4.18 o 
   3   7   0        0.04        0.00      2.85 o 
   4   7   0        4.33        3.20      3.48 o 
   5   7   0        1.86        5.86      3.55 o 
   6   7   0      226.46      282.32     10.11 o 
   7   7   0      158.32      131.68      4.85 o 
   8   7   0        0.39        0.00      4.12 o 
   9   7   0        1.95        4.73      4.73 o 
  10   7   0       24.58       23.14      4.98 o 
  11   7   0        4.43        2.70      3.92 o 
   0   8   0      120.29      162.23      7.87 o 
   1   8   0       50.86       61.03      5.96 o 
   2   8   0      111.73      126.64      7.16 o 
   3   8   0       61.29       69.91      5.87 o 
   4   8   0        1.65        3.92      4.12 o 
   5   8   0       59.93       57.40      6.38 o 
   6   8   0       27.25       24.54      5.53 o 
   7   8   0       37.69       37.44      6.18 o 
   8   8   0      203.37      135.23      4.03 o 
   9   8   0       30.84        4.75      4.75 o 
  10   8   0       15.79        3.11      3.74 o 
   1   9   0       12.70       12.81      5.53 o 
   2   9   0        0.20        4.48      5.20 o 
   3   9   0        1.54       10.00      4.56 o 
   4   9   0       21.98       24.00      5.98 o 
   5   9   0       36.53       33.01      6.74 o 
   6   9   0       14.62        5.02      5.89 o 
   7   9   0        2.48        7.99      5.33 o 
   8   9   0        0.11        2.56      4.83 o 
   9   9   0       16.87        3.56      3.75 o 
   0  10   0        0.40        3.23      5.86 o 
   1  10   0       11.77        3.04      6.14 o 
   2  10   0       50.14       70.74      7.16 o 
   3  10   0       63.62       70.05      7.57 o 
   4  10   0        2.65        5.80      5.80 o 
   5  10   0        0.24        2.92      5.42 o 
   6  10   0       31.70       17.53      6.10 o 
   7  10   0        2.56        2.00      4.44 o 
   8  10   0       20.91       16.35      5.20 o 
   1  11   0      119.85      171.84     11.14 o 
   2  11   0      215.91      242.74     12.81 o 
   3  11   0      120.59      138.65     10.11 o 
   4  11   0       57.47       60.24      7.30 o 
   5  11   0      111.66      124.87      8.90 o 
   6  11   0       32.90       34.91      5.89 o 
   0  12   0       22.22       16.93      7.63 o 
   1  12   0        5.84        6.28      6.28 o 
   2  12   0       57.08       54.47      8.27 o 
   3  12   0        1.17        3.06      5.67 o 
   4  12   0        0.25        4.98      5.71 o 
 -13   1   1        4.16        3.12      3.19 o 
 -12   1   1        0.15        5.05      3.35 o 
 -11   1   1       78.92       69.14      5.56 o 
 -10   1   1       22.85       24.62      3.97 o 
  -9   1   1      194.49      193.42      6.65 o 
  -8   1   1        1.11        2.89      2.09 o 
  -7   1   1      187.71      180.93      5.19 o 
  -6   1   1       66.62       74.14      3.24 o 
  -5   1   1        0.35        0.42      1.05 o 
  -4   1   1      256.21      267.18      4.61 o 
  -3   1   1      193.71      172.64      3.49 o 
  -2   1   1       41.78       44.35      1.77 o 
  -1   1   1    14544.10    16391.77    111.89 o 
   0   1   1      523.85      639.67    371.55 o 
   1   1   1     1017.75      996.27      7.21 o 
   2   1   1     2498.68     2154.39     41.87 o 
   3   1   1     8334.45     8573.99     77.60 o 
   4   1   1     1250.77     1216.09      0.95 o 
   5   1   1     2513.54     2323.86     14.09 o 
   6   1   1        0.00        0.43      1.65 o 
   7   1   1      592.47      488.94      8.40 o 
   8   1   1       97.01      118.85      2.59 o 
   9   1   1      561.25      665.99     13.41 o 
  10   1   1       99.66       83.81      3.92 o 
  11   1   1       80.29       75.43      6.97 o 
  12   1   1        1.47        1.71      4.39 o 
  13   1   1        7.87       14.93      5.46 o 
 -13   2   1        6.76        2.85      3.16 o 
 -12   2   1       17.60       16.47      3.99 o 
 -11   2   1       71.42       72.91      6.06 o 
 -10   2   1        6.76        1.37      3.93 o 
  -9   2   1      601.18      650.64     12.65 o 
  -8   2   1        0.03        4.62      2.42 o 
  -7   2   1      127.70      151.33      5.30 o 
  -6   2   1      465.91      382.11      1.62 o 
  -5   2   1      721.69      735.24      9.05 o 
  -4   2   1     1647.45     1672.44     12.20 o 
  -3   2   1      453.77      467.28      6.08 o 
  -2   2   1     2133.62     2166.08     49.14 o 
  -1   2   1      268.20      282.21      4.08 o 
   0   2   1     1005.62     1107.17      5.58 o 
   1   2   1     2784.92     2851.01     53.99 o 
   2   2   1      806.94      817.51      0.97 o 
   3   2   1     1190.64      976.91      1.11 o 
   4   2   1      387.17      436.11      6.11 o 
   5   2   1      549.32      459.26      1.46 o 
   6   2   1        2.64        0.45      1.92 o 
   7   2   1      317.05      403.05      8.24 o 
   8   2   1      138.83      172.56      6.26 o 
   9   2   1       32.99       33.24      2.98 o 
  10   2   1        0.80        3.83      4.20 o 
  11   2   1        7.94        1.16      4.35 o 
  12   2   1        6.75        0.31      4.72 o 
  13   2   1        9.52        2.86      4.36 o 
 -13   3   1        3.31        3.22      3.89 o 
 -12   3   1       94.57       94.78      6.53 o 
 -11   3   1      266.44      269.65     10.31 o 
 -10   3   1      208.58      235.90      8.92 o 
  -9   3   1      561.96      549.68     12.33 o 
  -8   3   1       17.05       27.16      3.48 o 
  -7   3   1      263.18      258.19      2.41 o 
  -6   3   1     1933.39     2051.90     17.08 o 
  -5   3   1     3208.03     2771.12      1.71 o 
  -4   3   1      698.50      731.14      8.85 o 
  -3   3   1      775.09      705.21      7.92 o 
  -2   3   1      652.48      631.01      7.02 o 
  -1   3   1      322.58      304.02      4.81 o 
   0   3   1        1.38        2.10      1.05 o 
   1   3   1     1491.69     1495.57      1.23 o 
   2   3   1     1256.71     1246.48     10.19 o 
   3   3   1      229.94      254.53      5.00 o 
   4   3   1       92.63       79.61      3.21 o 
   5   3   1     1224.56     1068.23     11.18 o 
   6   3   1      130.14      111.76      1.80 o 
   7   3   1      133.09      156.35      5.74 o 
   8   3   1        3.04        3.42      3.19 o 
   9   3   1       94.85      144.50      7.04 o 
  10   3   1        2.53        0.77      4.13 o 
  11   3   1        0.10        2.56      4.29 o 
  12   3   1        0.04        3.59      3.94 o 
  13   3   1        0.43        2.04      3.80 o 
 -13   4   1        0.27        1.08      3.66 o 
 -12   4   1        0.24        6.73      4.05 o 
 -11   4   1      204.00      249.54     10.34 o 
 -10   4   1       42.28       30.99      5.85 o 
  -9   4   1        3.32        1.23      3.99 o 
  -8   4   1       19.35        0.86      3.19 o 
  -7   4   1        0.22        1.46      2.62 o 
  -6   4   1        9.14        5.64      2.52 o 
  -5   4   1       48.13       42.39      3.25 o 
  -4   4   1      176.56      179.71      4.99 o 
  -3   4   1       50.02       32.58      2.30 o 
  -2   4   1      782.30      727.52      8.44 o 
  -1   4   1        0.48        0.18      1.32 o 
   0   4   1      951.73      991.93     10.06 o 
   1   4   1      642.39      646.57      8.03 o 
   2   4   1       53.82       46.03      2.61 o 
   3   4   1      637.92      629.71      8.71 o 
   4   4   1      294.10      230.76      1.72 o 
   5   4   1      889.37      901.56     11.46 o 
   6   4   1       74.73       87.66      4.55 o 
   7   4   1        6.90        4.63      3.07 o 
   8   4   1       11.40        6.22      3.74 o 
   9   4   1      734.34      772.72      4.37 o 
  10   4   1        9.49        8.61      4.49 o 
  11   4   1        4.13        2.02      4.18 o 
  12   4   1        0.67        4.01      4.18 o 
  13   4   1        2.80        4.49      3.82 o 
 -12   5   1        0.85        4.49      4.26 o 
 -11   5   1       28.14       27.12      5.67 o 
 -10   5   1        2.93        6.56      4.35 o 
  -9   5   1        8.43        3.83      4.31 o 
  -8   5   1      117.22      144.87      7.33 o 
  -7   5   1        6.22        0.63      3.03 o 
  -6   5   1       22.49       11.50      3.46 o 
  -5   5   1       71.81       99.50      4.72 o 
  -4   5   1        9.96       18.10      2.54 o 
  -3   5   1      535.77      625.84      9.46 o 
  -2   5   1      125.80       91.44      3.70 o 
  -1   5   1     1898.80     1993.65     15.25 o 
   0   5   1        2.66        1.17      1.79 o 
   1   5   1       38.92       31.83      2.59 o 
   2   5   1      786.87      869.38     10.99 o 
   3   5   1      178.16      135.51      2.15 o 
   4   5   1        9.01        5.47      2.48 o 
   5   5   1       58.68       52.67      2.34 o 
   6   5   1      187.14      180.45      7.24 o 
   7   5   1      562.87      570.01     12.16 o 
   8   5   1      109.37      152.74      7.73 o 
   9   5   1      588.38      599.12     14.39 o 
  10   5   1        5.82        0.31      4.32 o 
  11   5   1       30.45       18.99      5.49 o 
  12   5   1       34.37        5.22      3.88 o 
 -12   6   1        0.31        2.10      3.89 o 
 -11   6   1        1.13        4.75      4.75 o 
 -10   6   1        5.06        6.17      4.13 o 
  -9   6   1       50.48       59.98      6.45 o 
  -8   6   1        4.56        0.85      4.60 o 
  -7   6   1        0.66        8.38      3.64 o 
  -6   6   1       35.07       36.62      4.88 o 
  -5   6   1        8.17       11.88      3.16 o 
  -4   6   1       99.25      114.50      5.51 o 
  -3   6   1        0.42        0.83      2.00 o 
  -2   6   1       92.19       75.05      2.36 o 
  -1   6   1      183.79      180.82      5.92 o 
   0   6   1        1.49        0.53      1.62 o 
   1   6   1      134.64      122.83      5.19 o 
   2   6   1      194.27      218.24      6.66 o 
   3   6   1      161.41      235.80      7.09 o 
   4   6   1      118.79       98.55      2.40 o 
   5   6   1       34.31       33.29      4.07 o 
   6   6   1       18.57        3.42      3.42 o 
   7   6   1        2.54        4.53      4.08 o 
   8   6   1       67.72       93.61      6.53 o 
   9   6   1        2.63        0.28      4.56 o 
  10   6   1       19.43       14.69      4.55 o 
  11   6   1       51.42       44.49      3.58 o 
  12   6   1       58.73       45.36      5.44 o 
 -11   7   1        2.58        0.99      4.11 o 
 -10   7   1       17.82       30.74      5.90 o 
  -9   7   1       56.15       53.97      5.35 o 
  -8   7   1       39.04       37.45      6.23 o 
  -7   7   1       81.91      114.57      8.06 o 
  -6   7   1       64.27       73.63      6.66 o 
  -5   7   1       11.79       15.27      4.50 o 
  -4   7   1       24.83       25.72      4.18 o 
  -3   7   1      225.26      246.30      8.41 o 
  -2   7   1       58.78       67.75      5.02 o 
  -1   7   1      179.46      214.41      7.77 o 
   0   7   1       30.15       33.47      2.81 o 
   1   7   1      825.85      853.77      2.95 o 
   2   7   1      329.90      345.57      9.53 o 
   3   7   1        7.09        3.02      3.10 o 
   4   7   1       58.15       70.63      5.20 o 
   5   7   1       16.76       37.88      8.43 o 
   6   7   1        7.80        1.35      4.01 o 
   7   7   1      433.44      448.08      4.05 o 
   8   7   1       86.26       77.76      6.98 o 
   9   7   1       10.74        9.68      4.54 o 
  10   7   1       15.28        5.32      4.61 o 
  11   7   1        9.13        5.92      3.72 o 
 -10   8   1        0.01        2.20      4.94 o 
  -9   8   1       13.89        0.40      5.54 o 
  -8   8   1       30.84       28.65      7.25 o 
  -7   8   1      121.29      143.39      9.61 o 
  -6   8   1        0.22        0.36      5.24 o 
  -5   8   1      140.39      140.24      8.50 o 
  -4   8   1        1.03        9.92      3.88 o 
  -3   8   1        9.90        4.23      4.23 o 
  -2   8   1       40.17       41.37      5.52 o 
  -1   8   1      132.63      160.58      8.00 o 
   0   8   1       32.76       32.54     23.08 o 
   1   8   1       27.35       26.13      4.86 o 
   2   8   1        9.65        7.96      3.98 o 
   3   8   1        1.39        4.26      4.26 o 
   4   8   1       38.88       40.06      5.79 o 
   5   8   1       33.90       45.20      5.72 o 
   6   8   1        9.31        4.24      5.03 o 
   7   8   1       20.71       29.13      5.76 o 
   8   8   1       23.88        5.99      4.24 o 
   9   8   1       30.64       25.06      5.88 o 
  10   8   1        6.29        8.16      3.96 o 
  -9   9   1        0.90        2.82      5.76 o 
  -8   9   1        7.74        5.85      6.50 o 
  -7   9   1      260.94      337.78     14.67 o 
  -6   9   1       20.60       40.72      7.45 o 
  -5   9   1        3.55       10.61      5.75 o 
  -4   9   1        4.73        7.50      5.34 o 
  -3   9   1      113.15      145.98      9.41 o 
  -2   9   1       52.42       65.97      6.59 o 
  -1   9   1       25.80        5.30      5.30 o 
   0   9   1      171.94      215.95      6.99 o 
   1   9   1       61.78       66.92      6.86 o 
   2   9   1       16.04       12.81      4.99 o 
   3   9   1       27.75       44.09      5.97 o 
   4   9   1      127.55      144.14      8.82 o 
   5   9   1       84.23       88.09      7.73 o 
   6   9   1        8.80       12.33      5.67 o 
   7   9   1      135.56      116.71      4.76 o 
   8   9   1       74.18       65.64      4.28 o 
   9   9   1        1.74        4.27      4.27 o 
  -8  10   1       33.69       37.02      7.78 o 
  -7  10   1        0.31        7.44      7.44 o 
  -6  10   1        0.01        6.01      7.04 o 
  -5  10   1       15.97       38.94      7.96 o 
  -4  10   1        3.66        5.86      6.23 o 
  -3  10   1       88.70      114.15     10.33 o 
  -2  10   1        8.33        9.85      6.55 o 
  -1  10   1        0.33        3.66      5.70 o 
   0  10   1      144.98      172.23      7.20 o 
   1  10   1        6.22       13.50      5.75 o 
   2  10   1        0.07        3.27      4.99 o 
   3  10   1        4.91        8.64      5.39 o 
   4  10   1       75.17       83.15      8.12 o 
   5  10   1       39.99       36.07      6.81 o 
   6  10   1        0.01        8.24      4.46 o 
   7  10   1       26.19        4.97      4.97 o 
   8  10   1        4.20        1.18      4.99 o 
  -6  11   1       14.64        4.35      6.62 o 
  -5  11   1       40.30       43.28      9.33 o 
  -4  11   1        4.59        1.02      7.45 o 
  -3  11   1        3.54        8.53      8.53 o 
  -2  11   1       51.31       58.74     10.54 o 
  -1  11   1       25.09       44.28      7.71 o 
   0  11   1        0.65        0.04      6.00 o 
   1  11   1       12.58        2.42      5.68 o 
   2  11   1        8.33       15.28      5.66 o 
   3  11   1      110.93       98.56      5.53 o 
   4  11   1       40.50       62.26      9.65 o 
   5  11   1       12.57       17.88      5.39 o 
   6  11   1        5.20        9.09      4.26 o 
  -4  12   1        0.29        7.37      7.37 o 
  -3  12   1       46.97       40.94      9.25 o 
  -2  12   1       33.25       29.51      8.94 o 
  -1  12   1        2.59       11.12      6.24 o 
   0  12   1       24.79       24.32      4.95 o 
   1  12   1       87.74       87.86      8.75 o 
   2  12   1       15.92       18.15      6.34 o 
   3  12   1        1.78        5.54      5.54 o 
   4  12   1       88.72       88.18      7.60 o 
 -14   0   2       60.78       50.16      4.76 o 
 -13   0   2       22.18       23.81      3.73 o 
 -12   0   2       86.47      102.56      5.89 o 
 -11   0   2        5.10        9.42      3.73 o 
 -10   0   2     1739.36     1478.27     16.59 o 
  -9   0   2       87.64       64.22      3.72 o 
  -8   0   2       14.46        1.07      1.56 o 
  -7   0   2       91.98       88.85      3.41 o 
  -6   0   2        0.08        7.64      1.67 o 
  -5   0   2      951.88      712.86      6.93 o 
  -4   0   2      828.03      596.01      5.91 o 
  -3   0   2      147.52      102.28      2.34 o 
  -2   0   2     9806.54    11314.54      0.84 o 
  -1   0   2     1643.14     1471.10     32.30 o 
   0   0   2      767.38      768.94      3.91 o 
   1   0   2      341.85      394.91      4.31 o 
   2   0   2     3114.85     2967.24     53.77 o 
   3   0   2      203.35      213.43      3.97 o 
   4   0   2     4826.49     4890.42     85.29 o 
   5   0   2      946.83      928.46      9.90 o 
   6   0   2     1110.60     1272.98     12.93 o 
   7   0   2      165.27      133.92      2.33 o 
   8   0   2       69.21       73.51      4.85 o 
   9   0   2      111.14       80.62      3.69 o 
  10   0   2        5.33        1.51      4.68 o 
  11   0   2      233.80      221.30      4.46 o 
  12   0   2        0.00        5.39      5.39 o 
  13   0   2        7.09       10.60      5.16 o 
 -13   1   2        0.17        2.47      3.32 o 
 -12   1   2       15.62        9.62      3.93 o 
 -11   1   2        2.40        2.08      3.31 o 
 -10   1   2       40.72       46.19      4.48 o 
  -9   1   2       61.88       73.49      4.51 o 
  -8   1   2        0.50        1.03      2.17 o 
  -7   1   2      813.32      757.32      1.31 o 
  -6   1   2      480.55      489.35      7.49 o 
  -5   1   2      573.89      542.56      7.15 o 
  -4   1   2      660.40      634.76      7.16 o 
  -3   1   2        0.94        2.85      1.01 o 
  -2   1   2       46.32       40.36      1.88 o 
  -1   1   2       61.76       83.85      2.26 o 
   0   1   2     3542.78     3975.41     57.55 o 
   1   1   2      317.34      358.13      4.54 o 
   2   1   2     1266.53     1469.70      9.73 o 
   3   1   2      343.80      339.05      4.91 o 
   4   1   2      620.18      617.95      7.14 o 
   5   1   2        4.60        2.44      1.39 o 
   6   1   2       12.13        0.47      1.49 o 
   7   1   2        0.19        2.22      2.22 o 
   8   1   2        7.89        1.10      2.34 o 
   9   1   2      104.62      134.52      6.63 o 
  10   1   2       74.41       61.63      3.85 o 
  11   1   2       51.56       65.69      6.79 o 
  12   1   2        1.69        1.74      4.07 o 
  13   1   2        6.69       11.44      4.75 o 
 -13   2   2        0.36        2.08      3.28 o 
 -12   2   2        0.92       13.31      3.53 o 
 -11   2   2       34.72       31.13      4.69 o 
 -10   2   2      460.43      439.04     11.48 o 
  -9   2   2      162.63      180.62      7.15 o 
  -8   2   2      159.19      122.24      2.70 o 
  -7   2   2       76.18       81.85      4.12 o 
  -6   2   2      287.58      267.03      1.63 o 
  -5   2   2        1.36        2.17      1.56 o 
  -4   2   2     1504.82     1467.73     11.52 o 
  -3   2   2      448.21      433.05      5.97 o 
  -2   2   2     3928.75     3873.40     68.31 o 
  -1   2   2     3417.96     3488.59      1.07 o 
   0   2   2    29408.91     7990.02  13836.35 o 
   1   2   2      125.79       94.00      1.09 o 
   2   2   2      551.01      553.73      6.57 o 
   3   2   2     4730.87     4264.11     78.70 o 
   4   2   2      361.52      353.63      6.09 o 
   5   2   2       31.96       47.81      2.74 o 
   6   2   2      708.23      866.46     10.73 o 
   7   2   2        5.27        3.26      1.96 o 
   8   2   2      309.09      301.48      8.52 o 
   9   2   2      266.90      209.34      3.31 o 
  10   2   2       62.38       45.57      5.63 o 
  11   2   2      136.53      135.48      3.92 o 
  12   2   2        0.57        2.25      4.63 o 
  13   2   2        0.09        0.62      4.36 o 
 -13   3   2        0.01        4.10      4.10 o 
 -12   3   2        2.59        5.59      4.23 o 
 -11   3   2        1.54        5.71      4.03 o 
 -10   3   2       30.44       28.94      4.95 o 
  -9   3   2       24.42        3.31      2.84 o 
  -8   3   2        1.88        1.14      3.01 o 
  -7   3   2      170.48      174.12      5.98 o 
  -6   3   2      308.68      310.66      7.18 o 
  -5   3   2       29.07       31.85      2.66 o 
  -4   3   2      551.91      579.45      8.02 o 
  -3   3   2       31.99       33.38      2.10 o 
  -2   3   2      140.81      136.08      3.51 o 
  -1   3   2      129.89      172.30      3.88 o 
   0   3   2     2585.86     2536.45     42.12 o 
   1   3   2      863.85      802.30      1.19 o 
   2   3   2        2.12        1.99      1.36 o 
   3   3   2      451.38      471.76      7.12 o 
   4   3   2      538.46      440.93      1.73 o 
   5   3   2       96.94       63.38      3.77 o 
   6   3   2      843.41      708.98      2.50 o 
   7   3   2       97.01      114.37      5.41 o 
   8   3   2      113.14      125.90      6.09 o 
   9   3   2       26.01       30.11      4.58 o 
  10   3   2        9.82        0.28      4.00 o 
  11   3   2       76.36       77.26      6.46 o 
  12   3   2        0.23        3.33      4.04 o 
  13   3   2        1.21        1.14      4.09 o 
 -13   4   2        0.49        3.61      3.61 o 
 -12   4   2       74.65       73.31      4.05 o 
 -11   4   2        8.34        1.15      4.51 o 
 -10   4   2      355.88      468.00      5.68 o 
  -9   4   2        7.16        8.76      3.97 o 
  -8   4   2        5.97        3.40      3.40 o 
  -7   4   2        6.86        9.56      2.76 o 
  -6   4   2      374.82      459.89      9.27 o 
  -5   4   2      868.61      935.45     11.88 o 
  -4   4   2     1113.60     1079.56     11.49 o 
  -3   4   2       97.10       84.94      3.29 o 
  -2   4   2      294.23      340.28      6.06 o 
  -1   4   2     1355.63     1396.69     11.64 o 
   0   4   2      503.37      535.62      9.32 o 
   1   4   2      633.41      675.81      8.55 o 
   2   4   2      337.25      274.77      1.80 o 
   3   4   2       66.39       99.12      3.91 o 
   4   4   2      518.82      546.20      9.14 o 
   5   4   2      117.84       95.42      2.04 o 
   6   4   2        0.51        4.19      2.41 o 
   7   4   2       18.41        4.02      3.44 o 
   8   4   2      636.30      680.79     13.77 o 
   9   4   2       51.34       49.91      4.16 o 
  10   4   2        0.24        4.51      4.00 o 
  11   4   2        0.02        2.93      4.01 o 
  12   4   2        4.17        2.86      4.09 o 
 -12   5   2        6.12        6.43      4.10 o 
 -11   5   2       16.67        4.53      6.03 o 
 -10   5   2       26.09       24.47      4.98 o 
  -9   5   2       44.37       36.13      3.78 o 
  -8   5   2       76.41       61.62      5.16 o 
  -7   5   2        4.38        8.52      3.20 o 
  -6   5   2        0.44        0.37      2.79 o 
  -5   5   2      182.85      235.83      7.03 o 
  -4   5   2        1.13        0.29      2.14 o 
  -3   5   2      273.27      292.51      6.79 o 
  -2   5   2      396.59      350.84      7.06 o 
  -1   5   2      551.67      621.75      8.95 o 
   0   5   2        2.12        6.22      1.38 o 
   1   5   2       17.67       28.66      2.59 o 
   2   5   2      334.69      454.20      8.26 o 
   3   5   2       62.85       45.44      1.97 o 
   4   5   2        5.51        6.72      2.32 o 
   5   5   2      121.72      128.96      5.88 o 
   6   5   2       74.29       57.69      3.10 o 
   7   5   2      101.80      107.50      6.55 o 
   8   5   2      313.36      371.96     11.05 o 
   9   5   2      151.15      151.63      8.45 o 
  10   5   2       13.72        1.48      4.37 o 
  11   5   2        6.11        7.61      3.68 o 
  12   5   2        8.96        0.54      3.55 o 
 -12   6   2        0.00        3.52      4.44 o 
 -11   6   2       58.89       80.23      7.22 o 
 -10   6   2       18.60        5.04      4.62 o 
  -9   6   2        1.92        3.92      4.03 o 
  -8   6   2       19.10       13.58      4.81 o 
  -7   6   2      317.30      333.30     10.46 o 
  -6   6   2      466.60      506.70     11.86 o 
  -5   6   2       24.08       35.02      3.67 o 
  -4   6   2       11.74       13.82      2.97 o 
  -3   6   2        1.88        2.55      2.55 o 
  -2   6   2      206.01      233.68      6.71 o 
  -1   6   2       57.22       62.43      4.15 o 
   0   6   2      222.02      249.86     13.80 o 
   1   6   2       18.82       22.02      2.92 o 
   2   6   2      120.95      164.02      5.85 o 
   3   6   2        1.38        5.51      2.73 o 
   4   6   2       10.90        1.37      2.31 o 
   5   6   2       28.83       22.37      3.76 o 
   6   6   2       34.30       26.67      4.26 o 
   7   6   2      210.61      247.06      9.50 o 
   8   6   2       65.35       72.21      6.55 o 
   9   6   2      128.42      132.64      8.11 o 
  10   6   2       52.03       48.66      5.96 o 
  11   6   2       93.72      106.41      7.19 o 
 -11   7   2       52.35       44.08      4.04 o 
 -10   7   2        2.77        7.44      4.64 o 
  -9   7   2       24.18       39.22      5.48 o 
  -8   7   2       15.79       13.46      4.83 o 
  -7   7   2        2.24        1.21      4.86 o 
  -6   7   2      114.39      109.86      7.44 o 
  -5   7   2      124.14      177.92      8.01 o 
  -4   7   2      100.61      100.02      6.34 o 
  -3   7   2       42.30       51.35      4.49 o 
  -2   7   2      159.08      169.19      7.05 o 
  -1   7   2       12.40       10.86      2.95 o 
   0   7   2      213.07      207.91      9.32 o 
   1   7   2       15.04       12.79      3.37 o 
   2   7   2      704.02      810.14      3.12 o 
   3   7   2       15.38       16.93      3.76 o 
   4   7   2       21.33       47.38      5.27 o 
   5   7   2        2.28        4.06      3.02 o 
   6   7   2       19.36       11.23      4.58 o 
   7   7   2       49.30       52.68      7.01 o 
   8   7   2       23.59       26.09      6.07 o 
   9   7   2       81.85       70.71      6.85 o 
  10   7   2       13.20        0.59      4.48 o 
  11   7   2       15.55       15.93      4.56 o 
 -10   8   2       28.42       26.17      6.08 o 
  -9   8   2        8.36        3.29      5.05 o 
  -8   8   2       66.73       80.53      8.14 o 
  -7   8   2       25.53       28.14      5.85 o 
  -6   8   2       22.20       38.66      5.82 o 
  -5   8   2      161.73      172.20      9.23 o 
  -4   8   2       72.23       78.27      6.72 o 
  -3   8   2        0.11        4.21      4.21 o 
  -2   8   2      289.55      376.84     11.25 o 
  -1   8   2       64.43       69.14      5.82 o 
   0   8   2       11.49        9.58      2.69 o 
   1   8   2       84.61      102.29      6.50 o 
   2   8   2      243.26      231.23      9.36 o 
   3   8   2      433.28      538.84      3.59 o 
   4   8   2      401.83      452.27     12.74 o 
   5   8   2       44.81        7.04      5.09 o 
   6   8   2      234.75      178.69      6.18 o 
   7   8   2       72.25       64.78      4.39 o 
   8   8   2       11.54        3.14      5.38 o 
   9   8   2        0.74        2.13      4.21 o 
  10   8   2       11.00       12.43      3.86 o 
  -9   9   2       28.84       23.54      6.83 o 
  -8   9   2        0.50        6.01      5.85 o 
  -7   9   2        1.14        9.27      5.73 o 
  -6   9   2        0.06        3.53      5.74 o 
  -5   9   2       17.70       34.61      5.81 o 
  -4   9   2       13.52       21.19      6.00 o 
  -3   9   2       15.44       19.33      5.68 o 
  -2   9   2      110.95      101.70      8.48 o 
  -1   9   2      241.69      297.48     11.68 o 
   0   9   2      185.82      219.36      7.31 o 
   1   9   2       13.95       13.76      5.17 o 
   2   9   2      201.34      220.51     10.15 o 
   3   9   2       21.57       18.56      5.72 o 
   4   9   2       22.48       27.37      6.50 o 
   5   9   2       15.84       28.53      5.82 o 
   6   9   2      100.58       97.21      5.16 o 
   7   9   2        3.53        2.61      4.59 o 
   8   9   2       48.30       44.42      3.67 o 
   9   9   2        9.05       13.03      4.28 o 
  -8  10   2       91.96       82.99      8.88 o 
  -7  10   2       15.56       14.81      7.29 o 
  -6  10   2        4.69       15.47      6.76 o 
  -5  10   2        5.52       10.55      6.82 o 
  -4  10   2       87.78      126.69     10.76 o 
  -3  10   2       27.52       43.43      7.69 o 
  -2  10   2      305.71      399.91     15.34 o 
  -1  10   2      129.99      162.65     10.35 o 
   0  10   2        9.41       19.83      4.09 o 
   1  10   2      106.10      111.11      8.48 o 
   2  10   2       14.07       15.19      5.49 o 
   3  10   2        7.67       21.89      5.62 o 
   4  10   2      103.54       97.38      8.01 o 
   5  10   2       22.83        6.24      5.01 o 
   6  10   2       13.77       10.42      4.75 o 
   7  10   2        2.07       13.59      4.04 o 
   8  10   2        7.26        2.57      3.66 o 
  -6  11   2        6.91       15.62      6.53 o 
  -5  11   2        6.32        8.05      7.03 o 
  -4  11   2        0.01        7.40      7.40 o 
  -3  11   2       96.46      148.84     12.21 o 
  -2  11   2      125.30      156.38     12.28 o 
  -1  11   2        0.01        0.80      6.17 o 
   0  11   2       97.65      105.44      6.21 o 
   1  11   2       51.31       54.42      7.43 o 
   2  11   2        2.85       11.71      5.64 o 
   3  11   2       18.92        1.84      5.29 o 
   4  11   2       26.51       26.03      6.38 o 
   5  11   2        1.55        0.69      4.94 o 
   6  11   2        6.10        0.95      4.07 o 
  -4  12   2        5.20        3.32      6.86 o 
  -3  12   2        2.14       12.46      7.44 o 
  -2  12   2        0.70       16.29      6.75 o 
  -1  12   2       15.79        1.22      7.16 o 
   0  12   2       26.16       36.29      4.39 o 
   1  12   2        7.16       12.95      5.41 o 
   2  12   2       74.86       84.70      8.01 o 
   3  12   2       25.56       24.37      5.65 o 
 -13   1   3        1.81        0.25      3.44 o 
 -12   1   3        0.70        0.26      3.40 o 
 -11   1   3       55.91       47.99      4.01 o 
 -10   1   3       77.51       86.35      5.50 o 
  -9   1   3      170.82      130.45      2.63 o 
  -8   1   3       77.67       74.36      4.09 o 
  -7   1   3       44.80       32.08      2.66 o 
  -6   1   3       30.19       37.89      2.52 o 
  -5   1   3      476.55      429.93      6.59 o 
  -4   1   3       13.89       28.23      1.89 o 
  -3   1   3     3759.31     3185.00     63.98 o 
  -2   1   3       33.95       39.03      1.94 o 
  -1   1   3     9067.20     8770.90     96.73 o 
   0   1   3     5527.47     5571.94     54.27 o 
   1   1   3      114.24      106.27      2.78 o 
   2   1   3     1350.98     1282.30      9.97 o 
   3   1   3       11.35       16.94      1.54 o 
   4   1   3       23.15        9.67      1.51 o 
   5   1   3      807.84      821.29      9.57 o 
   6   1   3       92.14       75.18      3.71 o 
   7   1   3      411.60      487.31      9.69 o 
   8   1   3        1.34        5.85      2.98 o 
   9   1   3       38.26       57.02      5.57 o 
  10   1   3      210.92      244.37     10.00 o 
  11   1   3       11.22        4.93      4.93 o 
  12   1   3        1.81        3.86      4.37 o 
  13   1   3        3.15        2.75      4.60 o 
 -13   2   3        2.43        2.36      3.45 o 
 -12   2   3        0.10        3.77      3.77 o 
 -11   2   3        0.73        3.58      3.77 o 
 -10   2   3       69.70       73.01      3.46 o 
  -9   2   3      133.05      131.72      6.55 o 
  -8   2   3       77.79       94.66      5.02 o 
  -7   2   3       16.10       28.69      2.92 o 
  -6   2   3       57.10       67.45      3.55 o 
  -5   2   3      610.39      639.25      8.68 o 
  -4   2   3       57.14       57.88      2.69 o 
  -3   2   3      259.77      265.19      4.87 o 
  -2   2   3     8255.88     7617.25    100.16 o 
  -1   2   3    13667.54    12349.49    122.97 o 
   0   2   3     6706.43     6583.20     63.65 o 
   1   2   3        1.91        2.62      1.33 o 
   2   2   3       17.21       28.76      1.93 o 
   3   2   3      258.16      288.72      5.51 o 
   4   2   3      710.15      646.15      8.74 o 
   5   2   3        0.58        2.12      1.78 o 
   6   2   3        3.00        1.90      2.18 o 
   7   2   3      200.16      234.18      6.97 o 
   8   2   3      254.95      251.81      8.47 o 
   9   2   3      151.19      119.68      4.10 o 
  10   2   3      161.30      175.46      8.92 o 
  11   2   3        1.78        1.55      4.41 o 
  12   2   3        1.94        1.28      4.34 o 
  13   2   3        4.79        1.22      4.47 o 
 -13   3   3        0.37        3.45      3.77 o 
 -12   3   3        8.59       13.35      3.98 o 
 -11   3   3       16.53        2.42      3.70 o 
 -10   3   3       79.41       94.64      6.16 o 
  -9   3   3       26.99        3.55      3.15 o 
  -8   3   3      140.83      138.78      6.11 o 
  -7   3   3        2.20        0.15      2.31 o 
  -6   3   3       72.30       75.98      3.88 o 
  -5   3   3      135.06      157.86      4.90 o 
  -4   3   3       26.98       49.52      2.74 o 
  -3   3   3        0.50        1.40      1.43 o 
  -2   3   3      550.98      601.47      7.48 o 
  -1   3   3      816.44      916.38      8.89 o 
   0   3   3     4759.63     4495.38      8.30 o 
   1   3   3       94.04      105.05      3.41 o 
   2   3   3       84.18       87.24      1.47 o 
   3   3   3     1500.24     1646.25     13.48 o 
   4   3   3       69.46       62.95      1.54 o 
   5   3   3     1404.30     1477.00     14.78 o 
   6   3   3      114.19       86.24      2.30 o 
   7   3   3      249.21      274.40      8.41 o 
   8   3   3       20.43        3.52      3.52 o 
   9   3   3      115.27      119.68      7.41 o 
  10   3   3       23.81        2.57      4.33 o 
  11   3   3      145.62      171.82      8.92 o 
  12   3   3       39.54       46.59      5.86 o 
  13   3   3       12.45       13.29      4.29 o 
 -13   4   3        4.99        2.88      3.51 o 
 -12   4   3        1.40        0.57      3.76 o 
 -11   4   3       19.21       11.07      5.36 o 
 -10   4   3       11.87        3.73      4.91 o 
  -9   4   3       95.75      116.54      6.50 o 
  -8   4   3       15.57       22.94      3.62 o 
  -7   4   3       72.59       97.68      5.12 o 
  -6   4   3        1.16        0.63      2.72 o 
  -5   4   3      230.17      213.85      6.10 o 
  -4   4   3       54.79       65.75      3.42 o 
  -3   4   3       39.52       49.86      3.07 o 
  -2   4   3       63.45       54.11      2.87 o 
  -1   4   3       90.16       85.25      3.43 o 
   0   4   3        0.23        0.15      1.68 o 
   1   4   3     1206.74     1292.79     11.91 o 
   2   4   3        3.96        8.06      1.90 o 
   3   4   3       41.59       38.72      1.89 o 
   4   4   3       28.54       25.97      2.69 o 
   5   4   3      103.93       86.09      2.15 o 
   6   4   3       36.43       39.20      3.97 o 
   7   4   3       16.87        3.60      3.60 o 
   8   4   3       74.01       96.02      6.71 o 
   9   4   3        0.98        3.84      3.51 o 
  10   4   3        9.38       17.67      5.04 o 
  11   4   3        1.17        3.91      4.16 o 
  12   4   3       18.80       23.84      4.71 o 
 -12   5   3      164.30      167.74      8.88 o 
 -11   5   3       13.01        5.91      4.13 o 
 -10   5   3        6.50        9.46      4.30 o 
  -9   5   3        2.07        1.08      3.68 o 
  -8   5   3      306.98      313.44     10.09 o 
  -7   5   3       35.87       42.83      4.82 o 
  -6   5   3      270.67      259.07      7.83 o 
  -5   5   3       58.76       63.08      4.17 o 
  -4   5   3       30.88       18.98      2.90 o 
  -3   5   3     1639.26     1612.38     15.09 o 
  -2   5   3      146.64      158.77      5.20 o 
  -1   5   3      833.42      903.37     10.89 o 
   0   5   3      300.63      316.77      8.16 o 
   1   5   3      676.33      653.59      9.91 o 
   2   5   3      519.49      629.44     10.11 o 
   3   5   3      122.39      110.79      4.72 o 
   4   5   3      335.76      372.04      8.82 o 
   5   5   3       19.38       34.53      3.95 o 
   6   5   3      124.00      106.23      3.44 o 
   7   5   3       50.82       62.41      5.58 o 
   8   5   3      218.90      144.22      4.57 o 
   9   5   3       12.64       16.64      5.38 o 
  10   5   3       25.47        2.10      4.56 o 
  11   5   3        1.74        0.90      4.51 o 
  12   5   3        0.19        0.55      3.47 o 
 -12   6   3        0.61        0.29      4.12 o 
 -11   6   3      106.91      131.62      7.88 o 
 -10   6   3       17.34       29.26      5.00 o 
  -9   6   3      171.92      173.59      8.80 o 
  -8   6   3       29.61       40.94      5.06 o 
  -7   6   3       39.32       33.54      4.68 o 
  -6   6   3       87.47       89.49      5.77 o 
  -5   6   3       27.24       20.19      3.68 o 
  -4   6   3      109.88      120.55      5.63 o 
  -3   6   3        1.16        1.37      2.57 o 
  -2   6   3       83.11       75.75      4.38 o 
  -1   6   3       81.66       84.67      4.59 o 
   0   6   3       64.50       44.27     30.30 o 
   1   6   3     1129.06     1258.44     14.80 o 
   2   6   3       64.24       49.98      2.47 o 
   3   6   3      211.92      172.20      2.62 o 
   4   6   3        0.01        2.67      3.10 o 
   5   6   3      130.94      107.62      3.35 o 
   6   6   3      173.19      195.29      8.35 o 
   7   6   3      345.37      249.39      4.31 o 
   8   6   3      159.03      172.27      9.11 o 
   9   6   3        0.04        2.74      4.43 o 
  10   6   3       24.37       25.12      5.03 o 
  11   6   3        8.07        7.63      4.56 o 
 -11   7   3        0.49        1.56      4.85 o 
 -10   7   3       42.34       31.78      5.72 o 
  -9   7   3        2.61        1.95      5.11 o 
  -8   7   3       44.27       45.48      5.95 o 
  -7   7   3       45.76       59.47      5.89 o 
  -6   7   3       22.37       42.82      5.07 o 
  -5   7   3       18.05       18.91      4.50 o 
  -4   7   3       30.40       34.17      4.24 o 
  -3   7   3      327.08      338.66      9.77 o 
  -2   7   3       49.56       32.79      4.28 o 
  -1   7   3      191.19      211.29      7.81 o 
   0   7   3       26.67       25.20      2.66 o 
   1   7   3       37.21       37.23      4.41 o 
   2   7   3        1.25        5.17      3.27 o 
   3   7   3      398.54      418.92      3.27 o 
   4   7   3       16.43       22.66      4.49 o 
   5   7   3        0.43        3.13      3.78 o 
   6   7   3      143.32      160.22      8.19 o 
   7   7   3      216.18      227.54     10.28 o 
   8   7   3        2.12        1.22      4.74 o 
   9   7   3       91.01       77.64      7.62 o 
  10   7   3        1.05        2.94      5.14 o 
  11   7   3        9.50        3.35      3.79 o 
 -10   8   3        4.09        9.16      4.09 o 
  -9   8   3        7.54       16.26      4.54 o 
  -8   8   3       62.90       67.45      7.29 o 
  -7   8   3       37.75       20.24      6.41 o 
  -6   8   3       20.41       14.39      5.50 o 
  -5   8   3      100.89       92.41      7.44 o 
  -4   8   3       22.59       33.32      5.10 o 
  -3   8   3       11.55       14.97      4.76 o 
  -2   8   3       42.32       30.35      5.31 o 
  -1   8   3        1.12        0.99      3.37 o 
   0   8   3       75.96       67.91      4.02 o 
   1   8   3      138.95      170.25      8.10 o 
   2   8   3      145.38      161.50      8.22 o 
   3   8   3        2.79        7.07      4.22 o 
   4   8   3      220.16      165.48      4.89 o 
   5   8   3        7.56        0.00      4.67 o 
   6   8   3        0.27        5.58      4.63 o 
   7   8   3        0.22        6.96      4.51 o 
   8   8   3        9.34       12.90      4.60 o 
   9   8   3        6.45        9.56      4.23 o 
  10   8   3        7.91        8.32      3.29 o 
  -9   9   3       52.38       42.60      6.95 o 
  -8   9   3        9.75       14.96      6.07 o 
  -7   9   3       87.76      113.76      9.33 o 
  -6   9   3        0.11        5.62      5.62 o 
  -5   9   3       21.99       24.39      5.44 o 
  -4   9   3       28.25       26.34      6.62 o 
  -3   9   3      713.63      799.21     18.93 o 
  -2   9   3      386.14      430.28      5.30 o 
  -1   9   3       26.98        5.03      5.03 o 
   0   9   3       80.04      104.69      5.45 o 
   1   9   3       39.45       51.10      6.39 o 
   2   9   3       52.24       63.56      7.00 o 
   3   9   3       49.25       53.70      6.50 o 
   4   9   3      255.70      209.62      5.03 o 
   5   9   3      129.46      134.88      5.18 o 
   6   9   3        1.43        2.96      4.56 o 
   7   9   3      102.34      103.60      7.87 o 
   8   9   3       19.28        3.66      4.22 o 
   9   9   3        0.28        0.28      3.87 o 
  -8  10   3       10.53       18.03      5.96 o 
  -7  10   3        3.23       10.36      5.93 o 
  -6  10   3       15.15       14.78      6.43 o 
  -5  10   3        8.78        2.10      5.57 o 
  -4  10   3        0.08        4.12      6.14 o 
  -3  10   3       68.65       92.18      9.32 o 
  -2  10   3      107.04      110.65      9.51 o 
  -1  10   3        9.33       14.95      5.99 o 
   0  10   3       13.87       20.99      6.16 o 
   1  10   3      124.85      158.90      9.21 o 
   2  10   3       10.23       15.35      5.02 o 
   3  10   3       40.73        9.43      6.59 o 
   4  10   3       31.37       38.82      6.24 o 
   5  10   3        9.63        0.33      4.93 o 
   6  10   3        1.05        4.51      4.51 o 
   7  10   3       48.68       46.96      4.41 o 
  -6  11   3        1.49        6.28      6.28 o 
  -5  11   3       29.02       24.51      7.99 o 
  -4  11   3        0.59        8.10      6.43 o 
  -3  11   3      289.57      346.55     15.23 o 
  -2  11   3        0.01        0.80      6.24 o 
  -1  11   3       11.19       17.76      5.67 o 
   0  11   3        9.56       14.58      5.49 o 
   1  11   3       12.66       11.20      6.27 o 
   2  11   3       32.42       34.53      6.48 o 
   3  11   3       13.97       12.89      5.87 o 
   4  11   3        0.01        3.82      4.69 o 
   5  11   3        6.85        7.82      4.80 o 
   6  11   3        3.23        4.47      4.22 o 
  -4  12   3       14.84        9.64      7.15 o 
  -3  12   3       23.75       16.58      6.86 o 
  -2  12   3        8.99        6.23      5.53 o 
  -1  12   3        6.53        9.50      5.61 o 
   0  12   3       52.56       34.54      7.05 o 
   1  12   3       31.54       18.49      5.92 o 
   2  12   3        0.52        0.36      4.91 o 
   3  12   3       20.20       14.90      5.40 o 
 -13   0   4      141.98      126.36      7.17 o 
 -12   0   4        6.53        2.43      3.40 o 
 -11   0   4       54.41       48.57      5.17 o 
 -10   0   4     1016.01      985.08     14.61 o 
  -9   0   4        4.32        0.51      2.45 o 
  -8   0   4      122.93      106.66      4.68 o 
  -7   0   4       49.36       56.67      3.27 o 
  -6   0   4       96.36      115.00      3.82 o 
  -5   0   4       66.59       57.92      2.61 o 
  -4   0   4       42.18       22.03      1.63 o 
  -3   0   4     1998.15     1708.84     11.38 o 
  -2   0   4      735.64      758.29      7.48 o 
  -1   0   4      476.25      427.27      5.49 o 
   0   0   4     6885.61     6138.71     60.12 o 
   1   0   4     2985.39     2555.60     13.44 o 
   2   0   4      456.86      394.11      5.81 o 
   3   0   4      195.09      177.34      4.26 o 
   4   0   4     2250.66     2259.61     15.54 o 
   5   0   4       10.48        1.92      1.83 o 
   6   0   4      420.15      464.13      9.23 o 
   7   0   4        3.89        1.34      2.79 o 
   8   0   4      617.06      670.02     13.95 o 
   9   0   4      131.17      179.30      8.85 o 
  10   0   4       82.75       96.63      7.81 o 
  11   0   4       30.76       13.97      5.37 o 
  12   0   4       16.46       22.69      5.74 o 
  13   0   4       10.02       14.30      5.02 o 
 -13   1   4       18.80        3.45      3.45 o 
 -12   1   4        8.39        3.92      3.79 o 
 -11   1   4       23.06        1.24      3.44 o 
 -10   1   4       56.44       54.18      4.81 o 
  -9   1   4       22.64       21.44      3.55 o 
  -8   1   4        0.22        0.66      2.14 o 
  -7   1   4      237.53      247.26      6.42 o 
  -6   1   4        0.45        0.71      1.54 o 
  -5   1   4      609.19      560.78      7.95 o 
  -4   1   4        0.50        4.88      1.19 o 
  -3   1   4      103.85      104.15      3.21 o 
  -2   1   4     1059.30     1054.02      8.95 o 
  -1   1   4      904.57      918.87      1.38 o 
   0   1   4     1058.26     1039.32     10.89 o 
   1   1   4      153.41      120.74      3.22 o 
   2   1   4      422.41      423.89      6.08 o 
   3   1   4      129.54      132.43      3.98 o 
   4   1   4       81.77       59.65      3.15 o 
   5   1   4       13.12       10.29      2.20 o 
   6   1   4       75.62       64.77      3.78 o 
   7   1   4      117.81       98.37      5.17 o 
   8   1   4      176.33      177.77      7.67 o 
   9   1   4      209.28      215.28      9.39 o 
  10   1   4        1.61        9.74      4.65 o 
  11   1   4        2.56        2.00      4.60 o 
  12   1   4        1.26        3.13      4.64 o 
  13   1   4       21.92       22.80      5.58 o 
 -13   2   4        4.22        2.90      3.91 o 
 -12   2   4       22.01       19.57      4.36 o 
 -11   2   4       84.85       88.21      6.38 o 
 -10   2   4      557.86      557.54      3.39 o 
  -9   2   4       20.37       24.17      3.61 o 
  -8   2   4       60.72       70.65      4.68 o 
  -7   2   4        9.46       11.28      2.75 o 
  -6   2   4       22.68       17.03      2.35 o 
  -5   2   4       93.58       95.40      3.73 o 
  -4   2   4      917.00     1056.96     10.39 o 
  -3   2   4      365.56      351.09      5.92 o 
  -2   2   4     2742.46     2673.24     14.84 o 
  -1   2   4     9009.25     8044.48    106.39 o 
   0   2   4      551.51      527.45      4.69 o 
   1   2   4     3903.56     3456.93     71.81 o 
   2   2   4      137.80      134.81      3.86 o 
   3   2   4     1336.01     1406.74     12.43 o 
   4   2   4     1917.80     1980.00     15.83 o 
   5   2   4      254.48      266.95      8.40 o 
   6   2   4       29.72       28.80      2.84 o 
   7   2   4       17.31       11.95      3.94 o 
   8   2   4        4.67        9.70      3.76 o 
   9   2   4        9.20       19.34      4.27 o 
  10   2   4        1.03        2.36      4.44 o 
  11   2   4        0.92        1.89      4.03 o 
  12   2   4        5.80        8.33      4.39 o 
 -13   3   4        0.82        3.83      3.83 o 
 -12   3   4        2.95        8.35      3.77 o 
 -11   3   4        8.43        1.36      4.52 o 
 -10   3   4      180.50      184.44      8.16 o 
  -9   3   4        7.65        9.05      3.71 o 
  -8   3   4       91.34       99.33      5.57 o 
  -7   3   4       31.75       45.06      3.71 o 
  -6   3   4       28.39       31.43      2.88 o 
  -5   3   4       29.58       31.13      2.76 o 
  -4   3   4        1.46        2.48      1.38 o 
  -3   3   4      499.96      499.37      7.38 o 
  -2   3   4     2609.01     2490.40     15.36 o 
  -1   3   4      668.26      761.40      1.53 o 
   0   3   4       35.80       40.58      1.72 o 
   1   3   4     1445.35     1565.32     12.45 o 
   2   3   4      544.55      394.91      1.59 o 
   3   3   4       70.13       69.43      3.55 o 
   4   3   4       91.92       72.75      1.59 o 
   5   3   4       42.62       44.03      3.78 o 
   6   3   4        6.35        2.62      2.62 o 
   7   3   4        3.88        3.94      3.21 o 
   8   3   4       31.30        3.49      3.49 o 
   9   3   4       94.49      112.15      7.26 o 
  10   3   4      123.70      111.49      4.09 o 
  11   3   4       29.83       37.65      5.80 o 
  12   3   4        0.14        0.00      4.37 o 
 -13   4   4       14.92        1.29      3.78 o 
 -12   4   4        0.01        6.16      4.33 o 
 -11   4   4       14.53       12.96      4.18 o 
 -10   4   4       29.65       20.39      4.74 o 
  -9   4   4      133.74      166.72      7.91 o 
  -8   4   4       98.68      105.93      6.14 o 
  -7   4   4       27.66       21.65      3.28 o 
  -6   4   4      447.16      468.70      9.53 o 
  -5   4   4        0.02        2.94      2.07 o 
  -4   4   4      185.91      232.58      6.07 o 
  -3   4   4      529.27      552.46      8.65 o 
  -2   4   4      217.49      225.32      5.41 o 
  -1   4   4        3.18        2.19      2.19 o 
   0   4   4      248.61      181.63    114.81 o 
   1   4   4      952.77      984.49      1.66 o 
   2   4   4      145.84      107.69      4.29 o 
   3   4   4      132.98      126.64      1.79 o 
   4   4   4        0.27        2.44      2.44 o 
   5   4   4      118.37      133.63      5.90 o 
   6   4   4        0.64        1.46      2.99 o 
   7   4   4      767.67      807.20     15.19 o 
   8   4   4      100.28      129.72      7.42 o 
   9   4   4      271.73      346.08     11.67 o 
  10   4   4        2.68        1.24      5.00 o 
  11   4   4       14.08       17.79      4.62 o 
  12   4   4       16.74       19.58      4.13 o 
 -12   5   4      112.88      119.63      7.47 o 
 -11   5   4       94.80      121.62      7.71 o 
 -10   5   4       29.80       33.60      5.29 o 
  -9   5   4        8.00        9.87      4.40 o 
  -8   5   4        2.07        1.69      3.91 o 
  -7   5   4       15.84       25.53      3.99 o 
  -6   5   4      144.12      139.59      6.22 o 
  -5   5   4       73.32       65.66      4.35 o 
  -4   5   4      216.22      202.58      6.52 o 
  -3   5   4       57.86       42.82      3.51 o 
  -2   5   4      250.88      331.98      7.43 o 
  -1   5   4       59.85       52.03      3.68 o 
   0   5   4     1017.15     1128.72      8.95 o 
   1   5   4        3.39        1.43      2.13 o 
   2   5   4      120.55      102.28      1.86 o 
   3   5   4       67.10       78.89      4.38 o 
   4   5   4      181.17      166.11      6.58 o 
   5   5   4       43.11       45.44      4.43 o 
   6   5   4      164.93      170.95      3.95 o 
   7   5   4      279.81      349.82     11.11 o 
   8   5   4      251.12      354.69     11.97 o 
   9   5   4       11.17        2.73      5.31 o 
  10   5   4        4.75        4.03      3.50 o 
  11   5   4       23.16       18.42      5.26 o 
 -12   6   4       49.77       36.39      5.11 o 
 -11   6   4       19.21       22.32      5.25 o 
 -10   6   4       12.46       15.13      4.83 o 
  -9   6   4       92.87       93.32      7.18 o 
  -8   6   4        0.27        0.53      4.06 o 
  -7   6   4       57.19       52.44      5.66 o 
  -6   6   4      276.54      278.31      9.21 o 
  -5   6   4        1.80        1.05      2.92 o 
  -4   6   4      176.31      195.61      7.00 o 
  -3   6   4      444.69      428.29      9.75 o 
  -2   6   4       35.52       47.43      3.89 o 
  -1   6   4      208.12      180.82      6.43 o 
   0   6   4      143.12      112.31      3.66 o 
   1   6   4      496.62      551.32     10.75 o 
   2   6   4        0.14        2.21      2.54 o 
   3   6   4      160.12      155.42      2.83 o 
   4   6   4      387.34      422.99     10.50 o 
   5   6   4      321.87      348.24     10.17 o 
   6   6   4      523.53      575.56     13.70 o 
   7   6   4      137.02      111.73      4.02 o 
   8   6   4      220.38      252.79     10.64 o 
   9   6   4       91.21       88.98      3.95 o 
  10   6   4        1.36        2.15      4.47 o 
  11   6   4        7.37        4.72      4.30 o 
 -11   7   4        1.15       11.95      3.56 o 
 -10   7   4        5.87        7.93      4.66 o 
  -9   7   4       11.02       16.26      5.44 o 
  -8   7   4       51.15       47.59      6.06 o 
  -7   7   4        7.64       12.57      4.60 o 
  -6   7   4        0.12        1.37      3.66 o 
  -5   7   4        0.02        0.00      3.80 o 
  -4   7   4      128.32      116.39      6.61 o 
  -3   7   4      224.60      184.20      3.08 o 
  -2   7   4        0.14        0.00      3.01 o 
  -1   7   4       60.84       56.23      4.91 o 
   0   7   4      157.48      131.83      5.74 o 
   1   7   4        0.14        3.27      3.01 o 
   2   7   4       44.23       37.17      4.17 o 
   3   7   4       49.79       36.92      3.06 o 
   4   7   4       88.46       68.56      4.12 o 
   5   7   4       75.31       91.51      7.18 o 
   6   7   4      556.38      449.44     16.64 o 
   7   7   4        0.00        4.69      4.69 o 
   8   7   4        0.15        1.24      4.93 o 
   9   7   4       55.53       56.02      6.56 o 
  10   7   4        2.04        1.42      4.19 o 
 -10   8   4       15.17       32.66      5.23 o 
  -9   8   4        7.21        4.41      5.42 o 
  -8   8   4      188.61      203.54     10.62 o 
  -7   8   4       38.53       29.81      6.32 o 
  -6   8   4       66.27       69.86      6.91 o 
  -5   8   4       33.45       36.18      5.56 o 
  -4   8   4       87.19       98.09      7.10 o 
  -3   8   4      113.44      131.91      7.60 o 
  -2   8   4       29.86       31.75      4.89 o 
  -1   8   4       77.83       67.72      5.76 o 
   0   8   4        0.75        2.97      4.56 o 
   1   8   4        1.12        2.63      3.74 o 
   2   8   4      684.88      639.55      3.87 o 
   3   8   4      124.84      108.67      5.04 o 
   4   8   4       67.30       68.10      4.10 o 
   5   8   4        6.41        1.20      4.61 o 
   6   8   4       40.23       50.84      6.15 o 
   7   8   4       14.60        8.25      5.13 o 
   8   8   4        9.47       10.61      4.76 o 
   9   8   4       11.99        0.00      4.47 o 
  -9   9   4       12.10        3.82      5.57 o 
  -8   9   4        0.98        0.74      4.96 o 
  -7   9   4        6.95       10.81      4.96 o 
  -6   9   4        0.91        5.12      5.12 o 
  -5   9   4        7.81       13.65      5.09 o 
  -4   9   4        8.81       19.41      5.78 o 
  -3   9   4      148.62      150.74      8.94 o 
  -2   9   4      147.54      166.63      9.01 o 
  -1   9   4        1.57        9.01      4.06 o 
   0   9   4      258.14      288.14      7.95 o 
   1   9   4       75.01       72.17      6.83 o 
   2   9   4      166.08      208.27      9.67 o 
   3   9   4      235.27      177.47      4.61 o 
   4   9   4       14.35        4.89      5.78 o 
   5   9   4        3.69        1.32      4.73 o 
   6   9   4       18.98        3.91      4.58 o 
   7   9   4        6.31        0.97      4.76 o 
   8   9   4       11.83        8.56      4.55 o 
  -8  10   4       47.85       36.36      6.53 o 
  -7  10   4        0.05       14.05      4.68 o 
  -6  10   4        6.40        9.64      5.47 o 
  -5  10   4       14.47       20.46      6.93 o 
  -4  10   4       91.39      101.99      8.82 o 
  -3  10   4       52.13       51.02      7.57 o 
  -2  10   4       23.15       24.96      6.45 o 
  -1  10   4       34.85       35.21      7.03 o 
   0  10   4      174.18      165.39      6.99 o 
   1  10   4       46.07       50.61      6.48 o 
   2  10   4       97.74      101.66      7.87 o 
   3  10   4       30.72        1.04      5.33 o 
   4  10   4       96.85       97.53      4.38 o 
   5  10   4        1.93        1.34      4.67 o 
   6  10   4       71.72       67.13      4.74 o 
   7  10   4        0.02        9.10      3.89 o 
  -6  11   4       10.00        1.63      6.16 o 
  -5  11   4       80.07      114.63      8.75 o 
  -4  11   4       79.45       98.17      9.07 o 
  -3  11   4       35.12       39.83      7.64 o 
  -2  11   4       64.44       55.81      7.38 o 
  -1  11   4       11.12        8.60      5.55 o 
   0  11   4        7.31        8.88      3.83 o 
   1  11   4        0.42        5.23      5.23 o 
   2  11   4        0.70        4.32      5.40 o 
   3  11   4       15.32       11.85      5.51 o 
   4  11   4        3.35        1.99      4.76 o 
   5  11   4        0.59        2.81      4.49 o 
  -3  12   4        6.96        2.18      4.88 o 
  -2  12   4        0.28        0.74      5.23 o 
  -1  12   4        0.38        8.21      4.17 o 
   0  12   4        1.00        1.47      3.32 o 
   1  12   4        1.30        5.87      4.85 o 
   2  12   4        0.46        0.34      4.22 o 
 -13   1   5       35.16       31.94      4.69 o 
 -12   1   5        1.87        0.00      3.91 o 
 -11   1   5      196.87      190.46      8.89 o 
 -10   1   5      482.17      489.76     12.12 o 
  -9   1   5      211.84      282.40      8.53 o 
  -8   1   5       56.83       69.15      4.54 o 
  -7   1   5     1168.80     1123.74     13.41 o 
  -6   1   5       73.06       44.56      3.28 o 
  -5   1   5      778.77      775.07      9.58 o 
  -4   1   5      301.60      237.99      5.35 o 
  -3   1   5        0.30        0.64      1.37 o 
  -2   1   5      121.48      114.09      3.43 o 
  -1   1   5      413.58      436.22      6.29 o 
   0   1   5      963.84      946.28     19.11 o 
   1   1   5       14.09       35.71      2.20 o 
   2   1   5       48.93       37.00      1.29 o 
   3   1   5      784.38      687.95      8.63 o 
   4   1   5      615.48      608.32      9.54 o 
   5   1   5       78.48      113.93      5.17 o 
   6   1   5       41.95       50.99      4.11 o 
   7   1   5       34.74       31.73      3.88 o 
   8   1   5      180.88      227.11      8.69 o 
   9   1   5      160.11      143.26      8.81 o 
  10   1   5      315.98      367.55     12.57 o 
  11   1   5       25.71       31.48      5.39 o 
  12   1   5        4.15        3.45      4.51 o 
 -13   2   5        7.13       10.55      3.75 o 
 -12   2   5       34.59       50.51      5.77 o 
 -11   2   5       42.02       28.45      5.16 o 
 -10   2   5      178.26      209.84      8.70 o 
  -9   2   5       22.18       23.20      4.13 o 
  -8   2   5       18.70       15.02      3.06 o 
  -7   2   5       84.32       63.27      4.12 o 
  -6   2   5       34.61       30.09      2.98 o 
  -5   2   5      364.34      392.60      7.65 o 
  -4   2   5       58.70       39.13      2.63 o 
  -3   2   5       77.14       91.17      3.33 o 
  -2   2   5      288.21      296.16      5.51 o 
  -1   2   5      147.13      155.69      3.97 o 
   0   2   5       76.37       76.40      2.11 o 
   1   2   5      301.51      233.24      5.00 o 
   2   2   5      163.84      211.96      5.01 o 
   3   2   5      107.16       92.41      3.72 o 
   4   2   5       70.18       61.77      3.67 o 
   5   2   5       48.86       52.99      3.76 o 
   6   2   5      318.30      349.86      9.22 o 
   7   2   5        0.07        4.58      3.12 o 
   8   2   5      185.62      208.02      8.62 o 
   9   2   5        1.77        2.63      4.30 o 
  10   2   5       58.16       84.64      6.79 o 
  11   2   5        1.09        0.96      4.82 o 
  12   2   5       17.03       13.55      4.95 o 
 -13   3   5        3.36        0.27      3.72 o 
 -12   3   5        0.42        2.23      3.66 o 
 -11   3   5       47.17       43.29      5.27 o 
 -10   3   5      106.58      111.64      7.10 o 
  -9   3   5      253.49      244.94      9.09 o 
  -8   3   5        0.45        3.18      3.18 o 
  -7   3   5      126.72      160.85      6.32 o 
  -6   3   5      147.65      130.33      5.20 o 
  -5   3   5      423.84      473.10      8.71 o 
  -4   3   5      169.03      143.37      4.75 o 
  -3   3   5      973.09      925.53     10.39 o 
  -2   3   5       95.81      108.30      3.83 o 
  -1   3   5     2789.56     2685.71     16.61 o 
   0   3   5      107.92      103.24      3.47 o 
   1   3   5      625.83      558.16      8.26 o 
   2   3   5      126.92      103.37      1.65 o 
   3   3   5       11.47        4.34      2.06 o 
   4   3   5      910.43     1055.51     13.12 o 
   5   3   5       12.80        8.30      2.75 o 
   6   3   5      114.80      132.98      6.42 o 
   7   3   5       55.10       47.37      4.98 o 
   8   3   5        8.58        4.44      4.44 o 
   9   3   5       60.50       70.89      6.37 o 
  10   3   5        0.57        4.48      4.44 o 
  11   3   5       66.10       86.01      7.16 o 
  12   3   5       52.70       40.87      6.15 o 
 -13   4   5       13.77        7.52      3.68 o 
 -12   4   5       25.94       38.21      5.35 o 
 -11   4   5       10.82       16.63      4.31 o 
 -10   4   5        5.40        8.66      4.29 o 
  -9   4   5       49.09       46.57      5.71 o 
  -8   4   5      103.67       74.67      5.59 o 
  -7   4   5       74.29       96.93      5.30 o 
  -6   4   5       78.60       85.31      4.88 o 
  -5   4   5        3.37       12.11      2.47 o 
  -4   4   5       25.14       22.34      2.72 o 
  -3   4   5      634.09      607.89      9.58 o 
  -2   4   5      551.29      507.95      8.49 o 
  -1   4   5     1952.49     1943.66     15.54 o 
   0   4   5     1900.39     1643.51   1009.47 o 
   1   4   5      551.44      485.35      1.54 o 
   2   4   5      179.09      185.68      5.56 o 
   3   4   5       85.59       71.46      2.43 o 
   4   4   5       17.78       31.83      3.24 o 
   5   4   5       85.78      109.77      5.59 o 
   6   4   5      537.22      640.30     13.28 o 
   7   4   5      172.09      240.99      9.39 o 
   8   4   5        6.54        2.90      4.57 o 
   9   4   5        1.11        5.63      4.38 o 
  10   4   5        0.07        4.67      4.67 o 
  11   4   5        1.34        2.16      5.06 o 
  12   4   5       32.21       41.39      5.54 o 
 -12   5   5       16.36       12.52      4.27 o 
 -11   5   5        1.12        5.17      3.73 o 
 -10   5   5      101.07       96.87      7.24 o 
  -9   5   5       55.13       45.55      5.91 o 
  -8   5   5       19.40       19.63      4.76 o 
  -7   5   5       57.84       43.48      5.12 o 
  -6   5   5      138.78      167.97      6.62 o 
  -5   5   5      401.36      464.56     10.21 o 
  -4   5   5       44.09       50.87      3.89 o 
  -3   5   5        0.35        2.35      2.58 o 
  -2   5   5       81.04       65.24      2.66 o 
  -1   5   5       17.18        6.42      2.88 o 
   0   5   5      137.61      164.29      4.11 o 
   1   5   5       93.72       84.16      3.35 o 
   2   5   5       12.81        1.18      2.39 o 
   3   5   5       83.71       81.61      4.85 o 
   4   5   5       45.28       34.78      3.07 o 
   5   5   5       25.48       20.48      3.93 o 
   6   5   5      179.30      143.69      4.17 o 
   7   5   5       37.54       44.48      5.64 o 
   8   5   5      182.99      139.71      4.69 o 
   9   5   5      180.75      220.30     10.57 o 
  10   5   5        4.07        2.20      4.77 o 
  11   5   5        8.01       10.28      4.19 o 
 -12   6   5        5.08        3.14      4.20 o 
 -11   6   5        5.32        3.47      3.96 o 
 -10   6   5        9.08       11.00      4.49 o 
  -9   6   5        0.15        0.00      4.21 o 
  -8   6   5        1.29        1.93      4.17 o 
  -7   6   5      236.00      282.33      9.86 o 
  -6   6   5       25.66       14.63      3.74 o 
  -5   6   5       26.72       34.39      4.09 o 
  -4   6   5       55.55       62.70      4.85 o 
  -3   6   5      111.06      114.55      5.66 o 
  -2   6   5       52.34       48.54      4.24 o 
  -1   6   5       30.83       20.97      3.55 o 
   0   6   5       40.74       28.31     21.21 o 
   1   6   5       45.34       39.44      2.96 o 
   2   6   5      135.26      126.34      5.99 o 
   3   6   5       11.04        8.01      3.23 o 
   4   6   5       98.84      120.75      6.77 o 
   5   6   5      501.35      514.50      3.84 o 
   6   6   5       42.31       66.25      5.92 o 
   7   6   5       36.70       32.87      3.93 o 
   8   6   5       57.83       62.17      7.32 o 
   9   6   5        0.44        7.23      4.49 o 
  10   6   5       36.73       34.96      5.54 o 
  11   6   5        1.29        0.53      3.91 o 
 -11   7   5        2.52        4.37      4.37 o 
 -10   7   5        3.86        5.23      4.23 o 
  -9   7   5       57.61       54.29      6.57 o 
  -8   7   5        0.22        0.60      4.08 o 
  -7   7   5        2.48        4.09      4.29 o 
  -6   7   5       92.28       92.73      6.90 o 
  -5   7   5      134.04      137.19      7.32 o 
  -4   7   5        0.99        5.85      3.23 o 
  -3   7   5      361.36      340.60     10.13 o 
  -2   7   5      191.55      223.55      8.19 o 
  -1   7   5        1.65        2.04      3.35 o 
   0   7   5       18.60       20.80      2.69 o 
   1   7   5      108.92       97.56      3.17 o 
   2   7   5       11.22        6.31      4.00 o 
   3   7   5      104.18       89.85      6.42 o 
   4   7   5       78.33       67.46      6.09 o 
   5   7   5       96.53      113.49      7.29 o 
   6   7   5       17.49       22.22      5.61 o 
   7   7   5      130.33      147.00      8.69 o 
   8   7   5      145.75      147.75      8.81 o 
   9   7   5        0.10        3.35      3.72 o 
  10   7   5        4.85        5.81      3.87 o 
 -10   8   5       10.14        8.90      5.02 o 
  -9   8   5       37.69       27.46      6.06 o 
  -8   8   5       35.63       45.59      5.97 o 
  -7   8   5       13.97       20.68      4.98 o 
  -6   8   5      177.73      174.55      8.99 o 
  -5   8   5        5.00       14.95      4.38 o 
  -4   8   5        2.05        3.75      4.14 o 
  -3   8   5       91.96       92.37      6.53 o 
  -2   8   5       72.14       87.00      6.77 o 
  -1   8   5       44.00       37.55      5.22 o 
   0   8   5       34.65       39.08      3.83 o 
   1   8   5       75.07       65.26      4.76 o 
   2   8   5       22.70        2.56      4.55 o 
   3   8   5      183.07      158.69      3.73 o 
   4   8   5        4.64        0.00      5.06 o 
   5   8   5        2.91        3.14      4.44 o 
   6   8   5        4.94       12.74      4.87 o 
   7   8   5       56.87       66.77      6.66 o 
   8   8   5       31.55       31.89      5.59 o 
   9   8   5        8.13        4.50      4.16 o 
  -9   9   5        7.24        2.62      4.49 o 
  -8   9   5        1.92        4.52      4.96 o 
  -7   9   5        1.25       10.36      4.85 o 
  -6   9   5        8.00       11.40      5.19 o 
  -5   9   5        0.01        0.00      4.53 o 
  -4   9   5        0.41        1.64      4.99 o 
  -3   9   5      215.48      232.20     10.70 o 
  -2   9   5        4.23        5.50      5.50 o 
  -1   9   5        0.67        6.35      4.87 o 
   0   9   5      103.78      120.07     10.44 o 
   1   9   5       18.36       12.80      5.18 o 
   2   9   5      104.96      139.09      8.57 o 
   3   9   5       11.09        1.66      4.69 o 
   4   9   5       42.80        4.97      5.01 o 
   5   9   5       13.37       10.87      4.80 o 
   6   9   5        0.37        2.60      4.40 o 
   7   9   5        3.67        0.31      4.19 o 
   8   9   5       13.32       11.60      4.30 o 
  -7  10   5        0.27        5.02      5.02 o 
  -6  10   5        1.46        0.38      5.50 o 
  -5  10   5        2.07        5.70      5.30 o 
  -4  10   5       36.54       35.67      6.03 o 
  -3  10   5        0.21        2.84      5.77 o 
  -2  10   5       67.98       75.33      7.06 o 
  -1  10   5       16.21       22.51      6.13 o 
   0  10   5       35.44       49.04      8.87 o 
   1  10   5       41.18        5.58      5.43 o 
   2  10   5        5.86        3.84      5.57 o 
   3  10   5        9.32        5.19      4.36 o 
   4  10   5       42.97       35.12      4.16 o 
   5  10   5        0.80        5.06      5.06 o 
   6  10   5        4.65        5.29      5.29 o 
  -6  11   5        5.90       15.43      4.61 o 
  -5  11   5        0.25       11.82      4.50 o 
  -4  11   5        7.04        1.44      5.52 o 
  -3  11   5       18.05       19.25      5.77 o 
  -2  11   5        7.53       11.28      5.37 o 
  -1  11   5        2.58        1.81      5.51 o 
   0  11   5        0.24        0.23      3.46 o 
   1  11   5       20.46       17.48      5.40 o 
   2  11   5        0.61        5.05      5.05 o 
   3  11   5       66.90       64.10      5.23 o 
   4  11   5        8.39        2.59      4.68 o 
  -2  12   5        4.07        7.73      4.35 o 
  -1  12   5        3.47        1.69      4.45 o 
   0  12   5        4.43        0.74      4.34 o 
   1  12   5        0.73        4.83      4.83 o 
 -13   0   6       42.09       39.77      4.80 o 
 -12   0   6       13.70       12.90      4.10 o 
 -11   0   6        6.56        0.00      4.12 o 
 -10   0   6      476.01      513.48     12.62 o 
  -9   0   6       27.34       25.90      3.72 o 
  -8   0   6        2.56        1.29      2.61 o 
  -7   0   6      163.37      190.79      6.32 o 
  -6   0   6      380.25      314.67      7.31 o 
  -5   0   6      953.59      920.95     11.43 o 
  -4   0   6     2306.48     2399.14     17.01 o 
  -3   0   6      818.38      854.59      9.72 o 
  -2   0   6      310.96      274.91      5.58 o 
  -1   0   6      780.77      657.74      8.06 o 
   0   0   6       57.38       60.92      1.93 o 
   1   0   6      136.00      174.09      4.51 o 
   2   0   6     2695.80     2558.04     16.84 o 
   3   0   6      792.09      850.96     10.42 o 
   4   0   6      883.52      874.95     11.38 o 
   5   0   6      288.95      318.11      8.48 o 
   6   0   6     1165.54     1449.31     17.26 o 
   7   0   6        0.03        5.00      3.49 o 
   8   0   6      592.22      625.55     16.70 o 
   9   0   6      264.93      303.56     12.09 o 
  10   0   6       68.92       88.22      8.00 o 
  11   0   6        1.03        0.00      4.43 o 
  12   0   6        3.93        7.04      4.44 o 
 -13   1   6        0.83        1.33      4.03 o 
 -12   1   6       18.93       11.96      4.56 o 
 -11   1   6       29.37       28.73      5.85 o 
 -10   1   6       24.56       36.64      4.73 o 
  -9   1   6        6.76        7.89      3.52 o 
  -8   1   6       10.27       10.46      2.94 o 
  -7   1   6       95.51      100.23      5.29 o 
  -6   1   6       62.89       65.05      3.85 o 
  -5   1   6      132.57      143.70      4.96 o 
  -4   1   6      186.33      153.48      4.77 o 
  -3   1   6      220.44      243.21      5.54 o 
  -2   1   6     1147.82     1104.68     10.69 o 
  -1   1   6       45.00       52.62      2.66 o 
   0   1   6       25.67       30.69      1.87 o 
   1   1   6      421.89      438.83      7.03 o 
   2   1   6      710.37      822.37      1.65 o 
   3   1   6       42.86       27.85      2.68 o 
   4   1   6       54.60       39.42      3.08 o 
   5   1   6      238.93      261.17      7.77 o 
   6   1   6        0.00        0.42      2.68 o 
   7   1   6      125.54      143.81      7.37 o 
   8   1   6       11.37        7.45      4.52 o 
   9   1   6      214.93      261.41     10.68 o 
  10   1   6        1.66        5.04      5.04 o 
  11   1   6        0.47        4.40      4.40 o 
  12   1   6        0.78        6.63      4.18 o 
 -13   2   6       50.70       39.70      5.08 o 
 -12   2   6        3.66       14.84      4.10 o 
 -11   2   6      106.59      126.55      8.20 o 
 -10   2   6      260.01      312.74     11.06 o 
  -9   2   6       75.61       87.90      6.30 o 
  -8   2   6        5.86        6.05      2.93 o 
  -7   2   6       47.18       59.34      4.27 o 
  -6   2   6     1102.90     1146.92     13.94 o 
  -5   2   6        0.42        2.71      1.89 o 
  -4   2   6       16.98        8.05      1.93 o 
  -3   2   6        3.48        5.22      1.80 o 
  -2   2   6      626.44      678.96      8.95 o 
  -1   2   6       20.03       28.51      2.25 o 
   0   2   6       85.86       89.18      3.68 o 
   1   2   6      805.50      909.55     10.08 o 
   2   2   6      183.40      192.70      5.19 o 
   3   2   6     1216.45     1203.50     12.90 o 
   4   2   6      801.52      879.93     12.07 o 
   5   2   6       76.02      115.36      5.53 o 
   6   2   6      223.49      245.11      8.59 o 
   7   2   6      165.44      211.92      8.67 o 
   8   2   6      220.05      276.67     10.18 o 
   9   2   6       17.21       25.50      5.71 o 
  10   2   6        9.88       16.29      4.47 o 
  11   2   6        0.12        3.31      4.33 o 
  12   2   6        0.53        2.14      4.55 o 
 -13   3   6       23.49       34.43      4.53 o 
 -12   3   6        1.74        1.40      3.86 o 
 -11   3   6       32.11       27.45      5.71 o 
 -10   3   6       13.89        5.88      4.84 o 
  -9   3   6       91.91       98.50      6.74 o 
  -8   3   6       61.70       90.06      5.56 o 
  -7   3   6      116.68       88.11      5.49 o 
  -6   3   6      169.13      178.97      6.42 o 
  -5   3   6       18.94       14.24      2.62 o 
  -4   3   6       10.69       16.56      2.34 o 
  -3   3   6      120.95      111.94      4.37 o 
  -2   3   6      433.94      414.81      7.60 o 
  -1   3   6      899.67      812.20      9.92 o 
   0   3   6     2322.37     2247.03     11.62 o 
   1   3   6        6.91        0.25      2.06 o 
   2   3   6      318.12      288.15      2.77 o 
   3   3   6      224.38      226.77      6.80 o 
   4   3   6      129.20      172.15      6.31 o 
   5   3   6      407.16      426.74     10.45 o 
   6   3   6        9.88        4.21      3.79 o 
   7   3   6        5.25        4.03      4.15 o 
   8   3   6       15.61       16.59      5.22 o 
   9   3   6       38.22       45.71      6.52 o 
  10   3   6        1.22        4.35      4.86 o 
  11   3   6        0.91        2.27      4.47 o 
 -12   4   6        3.70        4.37      3.89 o 
 -11   4   6       33.78       47.99      4.99 o 
 -10   4   6       89.71       87.64      6.68 o 
  -9   4   6       98.53       73.88      6.31 o 
  -8   4   6      515.66      560.11     13.11 o 
  -7   4   6        8.23       10.62      3.69 o 
  -6   4   6       20.71       10.05      3.08 o 
  -5   4   6       27.33       33.35      3.58 o 
  -4   4   6      157.47      173.09      5.79 o 
  -3   4   6     2922.12     2833.27     20.72 o 
  -2   4   6     2908.97     2747.22     19.84 o 
  -1   4   6     2450.33     2436.19     18.51 o 
   0   4   6      182.24      188.15      6.22 o 
   1   4   6      152.84      193.26      5.84 o 
   2   4   6      141.88      144.68      5.36 o 
   3   4   6        1.31        1.95      2.68 o 
   4   4   6      173.53      176.41      6.75 o 
   5   4   6       30.64       36.51      4.59 o 
   6   4   6       54.75       46.13      5.31 o 
   7   4   6      271.96      348.97     11.43 o 
   8   4   6      152.02      173.42      8.78 o 
   9   4   6       25.61       20.60      5.76 o 
  10   4   6       54.21       67.85      7.04 o 
  11   4   6       86.58      105.94      7.34 o 
 -12   5   6        2.72        2.11      3.62 o 
 -11   5   6        0.15        0.87      4.08 o 
 -10   5   6        8.53        5.11      4.51 o 
  -9   5   6       11.29        7.93      4.18 o 
  -8   5   6       44.16       44.74      5.22 o 
  -7   5   6        5.78       12.20      3.63 o 
  -6   5   6       36.96       38.16      4.90 o 
  -5   5   6      384.46      339.28      9.36 o 
  -4   5   6       14.12        6.02      3.16 o 
  -3   5   6      148.04      131.96      5.87 o 
  -2   5   6     1088.76     1231.48     14.71 o 
  -1   5   6      407.22      414.55      9.32 o 
   0   5   6       19.52       18.34     14.11 o 
   1   5   6      241.06      262.58      7.58 o 
   2   5   6        0.52        0.96      2.60 o 
   3   5   6       81.66       83.63      5.36 o 
   4   5   6       10.55        2.68      3.31 o 
   5   5   6      406.70      429.41     11.56 o 
   6   5   6      305.19      228.25      3.75 o 
   7   5   6        7.85        7.63      4.84 o 
   8   5   6       20.47       17.58      5.47 o 
   9   5   6       28.88       26.16      6.11 o 
  10   5   6        0.96        1.26      4.54 o 
  11   5   6        0.00        3.69      4.10 o 
 -11   6   6       16.44       14.85      4.74 o 
 -10   6   6       10.16       14.90      3.97 o 
  -9   6   6       51.04       54.58      5.99 o 
  -8   6   6       34.77       31.81      4.78 o 
  -7   6   6        2.68        4.19      3.63 o 
  -6   6   6      462.55      488.82     12.10 o 
  -5   6   6       39.33       55.60      4.61 o 
  -4   6   6       29.92       23.82      4.14 o 
  -3   6   6      499.66      534.08     11.75 o 
  -2   6   6      107.04      115.84      6.38 o 
  -1   6   6      134.56      151.17      6.78 o 
   0   6   6       70.58       67.69      2.03 o 
   1   6   6      150.26      115.51      3.18 o 
   2   6   6       22.18       32.65      4.32 o 
   3   6   6        0.00        0.73      3.31 o 
   4   6   6        0.20        3.07      3.72 o 
   5   6   6        3.70        5.47      3.93 o 
   6   6   6        1.11        3.48      4.63 o 
   7   6   6        0.87        7.09      4.34 o 
   8   6   6      132.33      160.40      9.07 o 
   9   6   6        7.91        3.77      5.03 o 
  10   6   6        0.00        3.52      3.86 o 
 -11   7   6       17.39       16.47      4.30 o 
 -10   7   6        2.97        3.99      3.99 o 
  -9   7   6        0.19        0.30      4.44 o 
  -8   7   6       87.93       82.44      6.75 o 
  -7   7   6        2.53        0.89      4.61 o 
  -6   7   6       62.27       66.44      6.45 o 
  -5   7   6        0.80        9.33      3.97 o 
  -4   7   6      545.54      606.57     14.04 o 
  -3   7   6        9.25        4.24      4.46 o 
  -2   7   6       97.64       92.78      6.67 o 
  -1   7   6      292.03      321.53     10.25 o 
   0   7   6       63.67       37.47     27.92 o 
   1   7   6      176.40      207.48      8.22 o 
   2   7   6      712.84      760.43      4.55 o 
   3   7   6      484.48      536.07     13.70 o 
   4   7   6       56.57       52.38      4.31 o 
   5   7   6       45.30       49.27      6.21 o 
   6   7   6        0.35        3.41      5.02 o 
   7   7   6       15.88       13.01      5.65 o 
   8   7   6       43.59        5.35      4.04 o 
   9   7   6        5.63        1.48      4.39 o 
 -10   8   6       11.93       17.91      4.69 o 
  -9   8   6        0.52        0.31      3.85 o 
  -8   8   6        1.11        1.92      4.48 o 
  -7   8   6       11.45        7.75      4.66 o 
  -6   8   6        0.87        0.93      3.92 o 
  -5   8   6        0.70        5.77      4.49 o 
  -4   8   6      196.93      173.56      9.21 o 
  -3   8   6      502.23      515.41     14.18 o 
  -2   8   6        2.38        4.32      3.89 o 
  -1   8   6       71.76       89.62      6.64 o 
   0   8   6       61.87       52.14      4.37 o 
   1   8   6       18.73        1.49      4.80 o 
   2   8   6       14.06        5.10      5.10 o 
   3   8   6        6.10        3.69      4.34 o 
   4   8   6       90.56       95.04      7.06 o 
   5   8   6        0.26        5.49      4.93 o 
   6   8   6       10.52        8.07      5.26 o 
   7   8   6       33.71       34.19      5.39 o 
   8   8   6        6.31        6.56      5.00 o 
  -8   9   6       10.29        6.59      4.74 o 
  -7   9   6       10.09       10.61      5.02 o 
  -6   9   6       31.46       33.39      5.59 o 
  -5   9   6        0.58        5.05      5.05 o 
  -4   9   6       43.15       49.71      6.18 o 
  -3   9   6        7.53        4.94      5.26 o 
  -2   9   6       14.07       18.34      5.30 o 
  -1   9   6        1.61        1.30      4.94 o 
   0   9   6        1.84        0.75      3.43 o 
   1   9   6       54.31       44.69      4.80 o 
   2   9   6       38.03       38.17      4.85 o 
   3   9   6       24.23        9.07      4.22 o 
   4   9   6        0.30       19.16      5.26 o 
   5   9   6        3.90        2.67      4.71 o 
   6   9   6        0.68        0.00      3.66 o 
   7   9   6        0.21        0.91      4.26 o 
  -7  10   6       12.15       11.19      5.21 o 
  -6  10   6        6.73        0.72      5.35 o 
  -5  10   6        1.49        8.37      4.36 o 
  -4  10   6       31.31       30.82      5.45 o 
  -3  10   6       35.03       37.72      6.51 o 
  -2  10   6        9.98        2.82      5.99 o 
  -1  10   6       35.11       53.02      6.46 o 
   0  10   6        3.30        4.24      3.77 o 
   1  10   6       12.74        3.88      5.14 o 
   2  10   6        3.71        1.04      4.34 o 
   3  10   6       28.14        4.16      5.09 o 
   4  10   6       19.15        7.06      4.47 o 
   5  10   6        0.27        1.60      4.42 o 
   6  10   6        2.44        1.48      4.12 o 
  -5  11   6       17.07       13.60      5.21 o 
  -4  11   6       37.43       27.22      5.80 o 
  -3  11   6        9.74        0.71      5.27 o 
  -2  11   6        5.80        7.43      5.28 o 
  -1  11   6        3.10        3.52      4.71 o 
   0  11   6       12.98       14.81      3.53 o 
   1  11   6        0.66        5.12      5.12 o 
   2  11   6       13.65        5.10      4.52 o 
   3  11   6        0.79        5.21      4.05 o 
   4  11   6        2.25       11.03      4.04 o 
 -13   1   7        0.18        0.81      3.80 o 
 -12   1   7        0.87        1.41      4.16 o 
 -11   1   7      548.91      610.90     15.12 o 
 -10   1   7       52.38       54.88      5.89 o 
  -9   1   7        0.26        3.94      3.26 o 
  -8   1   7        6.14        7.03      3.44 o 
  -7   1   7        0.35        2.16      2.75 o 
  -6   1   7      322.73      404.40      9.40 o 
  -5   1   7      152.87      172.63      5.94 o 
  -4   1   7      264.32      289.67      6.96 o 
  -3   1   7     1104.10     1145.85     12.27 o 
  -2   1   7      159.92      115.29      4.16 o 
  -1   1   7      434.24      557.41      8.56 o 
   0   1   7      247.11      245.45      4.08 o 
   1   1   7        4.69        0.83      1.64 o 
   2   1   7       15.08        2.08      1.75 o 
   3   1   7      393.87      356.27      7.79 o 
   4   1   7      565.87      578.20     10.01 o 
   5   1   7      109.26       98.03      5.37 o 
   6   1   7      141.39      192.78      8.30 o 
   7   1   7       96.24       96.08      8.77 o 
   8   1   7        3.56        5.06      4.82 o 
   9   1   7       71.35       83.43      8.17 o 
  10   1   7        0.78        7.57      4.66 o 
  11   1   7       11.02        9.54      5.39 o 
 -13   2   7       18.82       13.48      4.05 o 
 -12   2   7        3.25        4.82      4.50 o 
 -11   2   7      141.44      144.48      8.25 o 
 -10   2   7        0.49        4.52      4.52 o 
  -9   2   7       76.93      106.95      6.69 o 
  -8   2   7        5.35        6.15      3.60 o 
  -7   2   7       91.47       90.11      5.39 o 
  -6   2   7       93.76       92.00      5.20 o 
  -5   2   7        9.20       10.48      2.63 o 
  -4   2   7       60.64       46.95      3.52 o 
  -3   2   7       20.10       26.16      2.65 o 
  -2   2   7      198.13      200.64      5.40 o 
  -1   2   7      238.30      178.89      5.23 o 
   0   2   7      521.62      577.12      5.99 o 
   1   2   7       77.18       90.44      4.01 o 
   2   2   7       25.53       20.95      2.53 o 
   3   2   7        0.01        5.36      1.87 o 
   4   2   7      277.81      289.82      8.01 o 
   5   2   7       34.46       52.32      4.21 o 
   6   2   7       58.45       74.05      5.63 o 
   7   2   7       18.98       13.16      4.91 o 
   8   2   7        2.79        5.85      5.18 o 
   9   2   7       22.73       39.68      6.03 o 
  10   2   7        0.03        3.17      5.04 o 
  11   2   7        0.07        4.89      4.89 o 
 -12   3   7       20.35       24.66      4.64 o 
 -11   3   7        4.70        8.00      4.31 o 
 -10   3   7      118.45      130.58      8.03 o 
  -9   3   7      465.66      544.85     13.71 o 
  -8   3   7       21.07       18.91      4.47 o 
  -7   3   7      673.34      738.52     12.97 o 
  -6   3   7       62.85       56.39      4.47 o 
  -5   3   7       19.65       14.58      2.82 o 
  -4   3   7      325.98      270.74      7.21 o 
  -3   3   7      201.09      210.23      6.10 o 
  -2   3   7     1504.12     1429.25     14.16 o 
  -1   3   7       77.24       95.88      4.33 o 
   0   3   7       48.78       56.89      2.95 o 
   1   3   7       62.00       70.62      3.87 o 
   2   3   7      118.08       98.15      2.00 o 
   3   3   7      195.32      164.33      6.15 o 
   4   3   7       86.61       90.90      5.67 o 
   5   3   7       90.45      106.54      6.21 o 
   6   3   7      497.85      553.77     13.67 o 
   7   3   7       66.53       71.57      6.21 o 
   8   3   7      109.19      119.35      8.36 o 
   9   3   7        5.59       18.63      4.55 o 
  10   3   7       51.01       60.33      6.57 o 
  11   3   7       73.21       76.99      6.69 o 
 -12   4   7       34.86       41.19      4.94 o 
 -11   4   7        3.57        0.85      4.02 o 
 -10   4   7      111.82      120.01      7.32 o 
  -9   4   7       45.01       56.84      5.95 o 
  -8   4   7       36.26       32.82      5.24 o 
  -7   4   7       73.51       78.23      5.95 o 
  -6   4   7        2.48        1.02      3.11 o 
  -5   4   7       60.34       59.60      4.33 o 
  -4   4   7      218.26      174.27      6.34 o 
  -3   4   7      785.19      760.40     11.60 o 
  -2   4   7      974.64      967.03     12.72 o 
  -1   4   7        0.74        1.40      2.80 o 
   0   4   7        0.07        1.64      1.64 o 
   1   4   7       40.33       44.81      3.55 o 
   2   4   7        2.09        2.19      2.57 o 
   3   4   7       16.83       24.24      3.67 o 
   4   4   7       44.57       52.32      4.60 o 
   5   4   7      337.58      365.07     11.09 o 
   6   4   7      113.59      117.10      7.52 o 
   7   4   7        4.44        4.80      4.37 o 
   8   4   7       14.82       19.98      5.31 o 
   9   4   7        0.10        5.13      5.13 o 
  10   4   7       11.80        6.92      5.07 o 
  11   4   7        0.85        4.92      4.92 o 
 -12   5   7       12.98        6.60      3.90 o 
 -11   5   7        1.78        6.40      3.72 o 
 -10   5   7        0.16        1.14      4.31 o 
  -9   5   7        2.66        1.40      3.87 o 
  -8   5   7        1.50        2.38      3.69 o 
  -7   5   7       70.88       78.05      6.07 o 
  -6   5   7       26.41       31.63      4.17 o 
  -5   5   7      125.06      148.18      7.11 o 
  -4   5   7       38.76       32.38      3.99 o 
  -3   5   7        5.20        1.71      3.65 o 
  -2   5   7      358.65      422.13     10.02 o 
  -1   5   7       35.34       34.68      4.21 o 
   0   5   7       35.18       29.27     17.08 o 
   1   5   7       74.90       72.73      4.74 o 
   2   5   7       22.02       24.94      3.64 o 
   3   5   7        1.28       13.32      3.51 o 
   4   5   7      257.07      199.25      3.85 o 
   5   5   7       42.54       50.90      5.89 o 
   6   5   7      443.67      527.92     14.27 o 
   7   5   7       97.60      104.16      7.75 o 
   8   5   7       20.62       10.65      4.85 o 
   9   5   7       16.18       29.81      4.98 o 
  10   5   7        7.43        8.61      4.62 o 
 -11   6   7        1.55        3.77      3.31 o 
 -10   6   7        0.66        0.29      3.83 o 
  -9   6   7       42.20       31.03      5.49 o 
  -8   6   7        9.92        9.33      4.35 o 
  -7   6   7       81.67       89.88      6.33 o 
  -6   6   7        0.94        4.36      3.39 o 
  -5   6   7      107.56      133.07      7.17 o 
  -4   6   7      227.10      231.48      8.60 o 
  -3   6   7       61.31       63.23      5.70 o 
  -2   6   7      377.74      341.24     10.21 o 
  -1   6   7      127.37      145.63      7.05 o 
   0   6   7       43.61       36.03      2.21 o 
   1   6   7       22.53       25.51      4.03 o 
   2   6   7        0.13        7.43      3.56 o 
   3   6   7       67.96       91.83      6.85 o 
   4   6   7        5.65        7.77      4.59 o 
   5   6   7       42.72       51.49      6.20 o 
   6   6   7       18.20       28.67      5.23 o 
   7   6   7      177.95      232.90     10.67 o 
   8   6   7       28.05       18.21      5.23 o 
   9   6   7       14.77       11.08      5.04 o 
  10   6   7        8.71        8.31      3.84 o 
 -10   7   7        0.35        3.41      3.60 o 
  -9   7   7        1.33        4.16      3.74 o 
  -8   7   7        3.69        4.21      4.17 o 
  -7   7   7        0.02        0.58      4.18 o 
  -6   7   7       26.63       22.59      5.16 o 
  -5   7   7        0.25        2.53      4.35 o 
  -4   7   7      268.78      246.37     10.14 o 
  -3   7   7      230.75      251.17      9.87 o 
  -2   7   7       17.71       22.36      4.95 o 
  -1   7   7       88.84       75.34      6.54 o 
   0   7   7      171.06      168.94    105.76 o 
   1   7   7        0.23        9.91      3.90 o 
   2   7   7       93.66       75.18      3.52 o 
   3   7   7       19.02       21.02      4.95 o 
   4   7   7        4.44        1.54      5.09 o 
   5   7   7        2.98        4.85      4.85 o 
   6   7   7        0.78        4.85      4.37 o 
   7   7   7       11.05       15.73      4.86 o 
   8   7   7        1.69        2.49      4.60 o 
   9   7   7        0.72        3.96      4.13 o 
  -9   8   7        6.54        5.93      4.07 o 
  -8   8   7       20.20       26.49      4.91 o 
  -7   8   7        1.18        1.26      3.97 o 
  -6   8   7        4.63        3.45      4.19 o 
  -5   8   7       38.29       33.53      5.69 o 
  -4   8   7      135.82      145.32      8.14 o 
  -3   8   7       10.58       13.71      5.10 o 
  -2   8   7       10.74        2.14      5.27 o 
  -1   8   7       92.59      108.96      8.31 o 
   0   8   7       48.82       36.55     29.50 o 
   1   8   7      462.00      566.89     15.18 o 
   2   8   7       14.74       15.37      5.25 o 
   3   8   7      117.85      102.89      4.69 o 
   4   8   7        5.88        3.31      5.18 o 
   5   8   7        2.26        0.66      4.27 o 
   6   8   7        3.38        1.65      4.20 o 
   7   8   7       25.14       16.53      5.72 o 
   8   8   7       32.50       27.68      4.68 o 
  -8   9   7        6.28        8.01      4.41 o 
  -7   9   7        0.98        5.83      3.98 o 
  -6   9   7        0.06        2.65      3.98 o 
  -5   9   7        2.77        9.97      4.54 o 
  -4   9   7       28.44       20.06      5.61 o 
  -3   9   7       52.46       64.81      6.59 o 
  -2   9   7        0.01        2.36      4.68 o 
  -1   9   7        6.22       12.52      5.10 o 
   0   9   7       31.98       18.99     16.66 o 
   1   9   7       13.72        2.75      4.50 o 
   2   9   7       15.18        6.22      5.79 o 
   3   9   7        6.18        1.02      5.04 o 
   4   9   7       41.31       36.46      6.78 o 
   5   9   7        0.13        6.63      4.49 o 
   6   9   7       12.84       17.25      4.69 o 
   7   9   7       21.86        7.98      5.07 o 
  -6  10   7       84.91       72.75      7.13 o 
  -5  10   7       13.93        6.33      4.91 o 
  -4  10   7        0.73        4.80      4.55 o 
  -3  10   7        3.96        7.67      4.72 o 
  -2  10   7        0.00        2.11      4.74 o 
  -1  10   7        8.24       15.60      4.87 o 
   0  10   7        6.63       19.45      4.12 o 
   1  10   7       25.30        0.71      7.06 o 
   2  10   7       46.17       43.40      4.58 o 
   3  10   7       11.01        5.13      5.58 o 
   4  10   7        7.76       11.52      4.48 o 
   5  10   7        3.44        1.84      4.13 o 
  -4  11   7        1.81        2.24      4.52 o 
  -3  11   7        1.29        2.66      4.82 o 
  -2  11   7       37.30       34.58      5.92 o 
  -1  11   7       18.61       15.38      5.21 o 
   0  11   7        0.03        3.11      4.26 o 
   1  11   7        2.88        3.03      4.77 o 
   2  11   7        4.75        0.66      5.41 o 
 -12   0   8       29.03       29.93      4.79 o 
 -11   0   8       27.41       18.18      5.24 o 
 -10   0   8       19.20       24.07      4.75 o 
  -9   0   8       39.49       43.02      5.25 o 
  -8   0   8      194.38      239.97      8.77 o 
  -7   0   8       62.98       60.17      4.95 o 
  -6   0   8      617.22      829.35     14.20 o 
  -5   0   8       11.51       14.73      2.89 o 
  -4   0   8      102.65      112.56      4.96 o 
  -3   0   8       28.25       36.12      3.20 o 
  -2   0   8       85.63       73.01      3.82 o 
  -1   0   8       46.27       19.25      2.65 o 
   0   0   8       48.74       47.26      2.35 o 
   1   0   8     1018.05      990.67     12.32 o 
   2   0   8      103.59       84.08      2.25 o 
   3   0   8      266.04      293.90      7.89 o 
   4   0   8        6.20        8.37      2.23 o 
   5   0   8      361.97      350.07     10.06 o 
   6   0   8      205.48      194.48      8.19 o 
   7   0   8      149.02      171.52      9.04 o 
   8   0   8        0.25        1.62      4.22 o 
   9   0   8       10.28        6.33      4.90 o 
  10   0   8       15.53        7.69      5.73 o 
  11   0   8        2.77        8.19      4.68 o 
 -12   1   8       71.36       67.72      6.26 o 
 -11   1   8       12.43       13.34      4.91 o 
 -10   1   8        8.17       11.22      4.58 o 
  -9   1   8      142.22      148.81      8.06 o 
  -8   1   8       50.82       45.57      5.05 o 
  -7   1   8        1.03        5.62      3.12 o 
  -6   1   8       10.00       12.33      3.47 o 
  -5   1   8       44.12       46.67      3.90 o 
  -4   1   8      182.50      189.84      6.28 o 
  -3   1   8       49.07       44.52      3.35 o 
  -2   1   8       97.77      111.16      4.61 o 
  -1   1   8        8.40        4.22      1.88 o 
   0   1   8      304.94      319.60      5.18 o 
   1   1   8      166.20      146.88      5.11 o 
   2   1   8       54.75       49.05      1.99 o 
   3   1   8       19.64       25.80      2.88 o 
   4   1   8       68.47       64.24      4.60 o 
   5   1   8      155.14      151.40      6.66 o 
   6   1   8        0.48        3.67      3.42 o 
   7   1   8        2.16        3.66      4.40 o 
   8   1   8       23.76       41.24      6.55 o 
   9   1   8        5.12        2.19      5.41 o 
  10   1   8        3.98        9.64      4.89 o 
  11   1   8        0.03        1.67      4.20 o 
 -12   2   8       41.82       45.99      4.83 o 
 -11   2   8       14.31       11.18      5.26 o 
 -10   2   8        7.52        2.31      4.61 o 
  -9   2   8      195.76      203.29      9.36 o 
  -8   2   8       41.77       40.51      5.71 o 
  -7   2   8       28.11       20.31      4.28 o 
  -6   2   8       83.81       94.66      5.34 o 
  -5   2   8      118.67      120.81      5.45 o 
  -4   2   8        5.73       10.74      2.66 o 
  -3   2   8      202.85      191.92      6.25 o 
  -2   2   8       33.25       25.28      2.84 o 
  -1   2   8       11.23       23.00      2.67 o 
   0   2   8      485.57      442.31     23.63 o 
   1   2   8       83.07       56.00      3.73 o 
   2   2   8      167.06      122.18      5.34 o 
   3   2   8       32.70       34.59      3.13 o 
   4   2   8        1.33        1.21      3.02 o 
   5   2   8      335.76      332.10      9.99 o 
   6   2   8       32.92       31.21      5.41 o 
   7   2   8        0.20        4.66      4.66 o 
   8   2   8      162.49      242.56     10.89 o 
   9   2   8       45.80       51.35      7.58 o 
  10   2   8        4.42        7.67      5.03 o 
  11   2   8       20.17       26.31      5.23 o 
 -12   3   8       31.43       34.19      4.77 o 
 -11   3   8       20.26       22.56      5.00 o 
 -10   3   8       75.79      114.13      7.57 o 
  -9   3   8       27.51       35.97      5.33 o 
  -8   3   8       62.24       59.04      5.90 o 
  -7   3   8       34.66       25.84      4.33 o 
  -6   3   8        4.23        7.28      2.81 o 
  -5   3   8       51.44       46.36      4.22 o 
  -4   3   8        1.10        1.60      2.29 o 
  -3   3   8       20.45       17.12      2.99 o 
  -2   3   8       91.10      105.90      4.75 o 
  -1   3   8        1.07        1.85      2.19 o 
   0   3   8       96.62       97.05      3.40 o 
   1   3   8      203.79      207.39      6.58 o 
   2   3   8       86.66      104.20      5.06 o 
   3   3   8        0.19        2.86      2.86 o 
   4   3   8       61.83       47.15      5.01 o 
   5   3   8      347.83      387.21     11.37 o 
   6   3   8        4.38        1.95      4.63 o 
   7   3   8      173.39      188.19      9.14 o 
   8   3   8      131.78      134.66      8.59 o 
   9   3   8       57.17       65.87      7.33 o 
  10   3   8        0.00        5.55      4.63 o 
 -12   4   8        4.75        5.69      3.77 o 
 -11   4   8       52.85       38.83      5.98 o 
 -10   4   8       25.80       28.08      5.02 o 
  -9   4   8       76.20       83.94      6.50 o 
  -8   4   8      224.61      212.47      9.04 o 
  -7   4   8      226.19      238.69      8.96 o 
  -6   4   8        0.12        3.60      3.60 o 
  -5   4   8       85.06       96.06      5.50 o 
  -4   4   8      208.93      216.69      7.47 o 
  -3   4   8       60.24       46.35      3.99 o 
  -2   4   8       17.24       26.98      3.43 o 
  -1   4   8        0.18        3.02      2.29 o 
   0   4   8      199.78      174.48      4.65 o 
   1   4   8      153.50      130.89      5.99 o 
   2   4   8        0.07        0.82      2.89 o 
   3   4   8      102.37      125.22      6.79 o 
   4   4   8       36.53       43.63      4.37 o 
   5   4   8      311.50      381.41     11.71 o 
   6   4   8       37.85       40.77      5.87 o 
   7   4   8        0.04        1.88      4.62 o 
   8   4   8       13.00       11.59      5.12 o 
   9   4   8       34.58       36.89      5.71 o 
  10   4   8        8.47        6.74      4.95 o 
 -11   5   8       14.31       14.38      4.10 o 
 -10   5   8        1.26        4.37      4.37 o 
  -9   5   8       39.84       39.80      5.68 o 
  -8   5   8      253.68      298.92     10.39 o 
  -7   5   8       10.38        9.69      4.42 o 
  -6   5   8      153.13      163.02      7.59 o 
  -5   5   8      112.94      104.68      6.54 o 
  -4   5   8       90.97       70.18      5.86 o 
  -3   5   8       45.83       40.17      4.71 o 
  -2   5   8      220.53      219.32      8.02 o 
  -1   5   8      200.00      231.46      8.19 o 
   0   5   8       23.05       19.67      5.42 o 
   1   5   8      270.03      335.22      9.86 o 
   2   5   8      142.21      161.18      7.37 o 
   3   5   8      259.13      272.12      9.53 o 
   4   5   8       21.66        2.49      3.87 o 
   5   5   8      233.15      297.00     10.89 o 
   6   5   8        2.21        3.10      4.46 o 
   7   5   8        0.29        2.28      4.81 o 
   8   5   8        3.55        6.87      4.36 o 
   9   5   8        2.20        5.41      4.38 o 
  10   5   8        3.64        6.65      3.95 o 
 -11   6   8        0.48        0.26      3.49 o 
 -10   6   8        0.57        4.14      4.14 o 
  -9   6   8       95.74       77.48      6.83 o 
  -8   6   8        0.50        4.02      4.54 o 
  -7   6   8       15.14       17.36      4.67 o 
  -6   6   8       25.56       17.16      4.69 o 
  -5   6   8        0.06        2.10      3.59 o 
  -4   6   8      765.89      814.18     15.63 o 
  -3   6   8      382.42      370.79     11.12 o 
  -2   6   8     1251.09     1425.12     19.38 o 
  -1   6   8       15.16        4.64      4.54 o 
   0   6   8       68.68       62.59     39.27 o 
   1   6   8       24.76       33.04      5.11 o 
   2   6   8       16.98       30.51      5.01 o 
   3   6   8      100.29      107.39      7.38 o 
   4   6   8       16.97       16.12      5.17 o 
   5   6   8       11.11       12.05      4.66 o 
   6   6   8        8.78       13.96      5.18 o 
   7   6   8        0.21        4.56      4.63 o 
   8   6   8        1.73        1.91      4.12 o 
   9   6   8        5.39       12.65      3.62 o 
 -10   7   8        7.87       11.80      4.13 o 
  -9   7   8        0.63        2.02      3.49 o 
  -8   7   8       45.25       50.56      6.02 o 
  -7   7   8        9.98        7.45      4.52 o 
  -6   7   8        1.20        3.54      3.93 o 
  -5   7   8        4.58        2.61      4.72 o 
  -4   7   8        0.12        4.68      4.68 o 
  -3   7   8      141.59      138.09      7.81 o 
  -2   7   8      190.01      192.59      9.58 o 
  -1   7   8       32.74       35.93      5.42 o 
   0   7   8       91.92      103.92     67.37 o 
   1   7   8       12.19       16.20      4.69 o 
   2   7   8      187.19      227.82     10.02 o 
   3   7   8        1.87        9.29      4.68 o 
   4   7   8       13.27        0.32      4.95 o 
   5   7   8       23.64       12.64      5.61 o 
   6   7   8       44.40       41.60      4.93 o 
   7   7   8        5.98        8.67      4.78 o 
   8   7   8        4.36        2.39      4.40 o 
  -9   8   8        0.01        1.95      3.54 o 
  -8   8   8        0.01        4.30      4.30 o 
  -7   8   8        2.40        2.79      4.26 o 
  -6   8   8       15.64       15.77      4.47 o 
  -5   8   8       14.95        9.85      5.00 o 
  -4   8   8        1.06        3.17      4.37 o 
  -3   8   8       10.86       10.19      5.19 o 
  -2   8   8      109.88      124.03      8.37 o 
  -1   8   8      181.38      193.30      9.84 o 
   0   8   8      177.06      158.37     99.53 o 
   1   8   8      453.11      485.54     14.71 o 
   2   8   8        3.65        2.37      5.19 o 
   3   8   8        9.11       15.43      4.85 o 
   4   8   8       15.10       20.60      4.78 o 
   5   8   8        2.65        6.76      4.88 o 
   6   8   8       42.76       41.41      6.87 o 
   7   8   8       63.78       63.26      6.25 o 
  -7   9   8       25.94       19.79      5.00 o 
  -6   9   8        5.98        3.50      4.33 o 
  -5   9   8       38.85       36.90      5.68 o 
  -4   9   8       14.03       20.18      5.59 o 
  -3   9   8       34.42       44.97      6.36 o 
  -2   9   8        1.85        2.07      5.05 o 
  -1   9   8       11.80       17.35      4.90 o 
   0   9   8        2.53        2.77      3.69 o 
   1   9   8        0.00        4.23      4.97 o 
   2   9   8      123.09      117.37      5.22 o 
   3   9   8        6.33       17.87      5.28 o 
   4   9   8       67.59       82.86      7.58 o 
   5   9   8       52.87       55.22      6.41 o 
   6   9   8       19.30       19.30      5.25 o 
  -6  10   8        1.36        4.60      4.60 o 
  -5  10   8        4.91        6.70      4.24 o 
  -4  10   8       16.73        7.33      5.21 o 
  -3  10   8        5.92        0.68      5.00 o 
  -2  10   8        0.00        5.21      4.06 o 
  -1  10   8        4.07        1.74      4.62 o 
   0  10   8        1.10        0.10      3.43 o 
   1  10   8        1.90        4.58      4.65 o 
   2  10   8       65.28       58.34      5.17 o 
   3  10   8       39.80       28.49      5.56 o 
   4  10   8        7.77        2.53      4.42 o 
  -2  11   8        6.15        2.88      4.90 o 
  -1  11   8       21.67       12.02      5.10 o 
   0  11   8       13.04        4.42      8.44 o 
 -12   1   9        3.86        4.33      4.52 o 
 -11   1   9        0.82        2.77      4.54 o 
 -10   1   9        9.93       18.06      4.91 o 
  -9   1   9       70.96       93.50      7.13 o 
  -8   1   9        0.86        4.26      4.26 o 
  -7   1   9        8.75       12.20      3.92 o 
  -6   1   9      544.23      603.77     13.00 o 
  -5   1   9       97.91      107.95      5.64 o 
  -4   1   9        3.48        5.87      2.83 o 
  -3   1   9       11.30        4.19      2.78 o 
  -2   1   9      495.29      516.17     10.13 o 
  -1   1   9       21.79       15.04      2.75 o 
   0   1   9      786.61      860.84      8.77 o 
   1   1   9      358.25      280.82      7.58 o 
   2   1   9       36.72        6.03      6.03 o 
   3   1   9       22.60       17.90      3.09 o 
   4   1   9        3.19        1.92      2.78 o 
   5   1   9        3.15        3.56      3.38 o 
   6   1   9      119.96      109.65      7.04 o 
   7   1   9        9.37        4.48      4.96 o 
   8   1   9       15.69       14.99      5.01 o 
   9   1   9        0.36        6.79      4.64 o 
  10   1   9        2.79        3.70      4.59 o 
 -12   2   9       30.72       24.35      5.06 o 
 -11   2   9       39.33       53.41      5.50 o 
 -10   2   9      156.01      166.58      8.50 o 
  -9   2   9       65.92       76.04      6.57 o 
  -8   2   9        6.75       15.49      4.37 o 
  -7   2   9      114.21      111.61      6.75 o 
  -6   2   9        0.19        4.17      2.82 o 
  -5   2   9       63.81       61.91      5.07 o 
  -4   2   9      110.36      119.86      5.66 o 
  -3   2   9       79.63       59.67      4.19 o 
  -2   2   9       40.59       27.58      3.26 o 
  -1   2   9       37.22       46.77      3.73 o 
   0   2   9      235.49      218.68      9.40 o 
   1   2   9        3.71        2.78      2.37 o 
   2   2   9      152.59      148.31      6.14 o 
   3   2   9        3.62        0.81      2.93 o 
   4   2   9       22.17       30.17      3.47 o 
   5   2   9       48.77       48.60      5.04 o 
   6   2   9      449.14      536.03     13.97 o 
   7   2   9      100.14       99.20      7.62 o 
   8   2   9      111.42      128.56      8.76 o 
   9   2   9       18.94       11.47      6.45 o 
  10   2   9        0.67        6.17      4.24 o 
 -12   3   9       27.33       20.96      4.69 o 
 -11   3   9       24.06       20.00      5.03 o 
 -10   3   9        6.44        4.75      4.45 o 
  -9   3   9       50.52       58.09      6.10 o 
  -8   3   9        1.42        6.09      3.96 o 
  -7   3   9       85.76       94.21      6.54 o 
  -6   3   9      406.05      453.21     11.75 o 
  -5   3   9        2.87        1.95      3.20 o 
  -4   3   9        9.45        9.36      2.99 o 
  -3   3   9      115.45      126.18      5.99 o 
  -2   3   9        3.55        2.52      2.58 o 
  -1   3   9      139.82      135.68      5.77 o 
   0   3   9       57.70       61.26      3.14 o 
   1   3   9        3.54        4.40      3.27 o 
   2   3   9       23.69       42.47      3.94 o 
   3   3   9        1.64        7.67      3.14 o 
   4   3   9       99.24      111.35      6.82 o 
   5   3   9       37.77       40.80      5.48 o 
   6   3   9       98.61      137.15      7.70 o 
   7   3   9       57.86       90.10      7.25 o 
   8   3   9        6.41       12.18      5.24 o 
   9   3   9       51.72       52.78      6.99 o 
  10   3   9        6.68       10.27      4.93 o 
 -11   4   9        7.93        4.99      3.72 o 
 -10   4   9       15.04       20.88      4.26 o 
  -9   4   9       33.55       42.86      5.18 o 
  -8   4   9       27.98       17.68      4.98 o 
  -7   4   9        1.32        4.13      4.13 o 
  -6   4   9        5.89        7.21      4.17 o 
  -5   4   9       81.75       87.44      6.23 o 
  -4   4   9      166.98      175.31      7.38 o 
  -3   4   9        4.28        4.76      3.79 o 
  -2   4   9       94.08       92.64      5.56 o 
  -1   4   9       54.48       56.83      4.64 o 
   0   4   9       33.15       30.97      2.93 o 
   1   4   9       17.59       19.88      3.47 o 
   2   4   9       27.80       22.03      4.40 o 
   3   4   9       15.01       12.51      4.26 o 
   4   4   9      182.45      185.19      9.20 o 
   5   4   9        7.28        0.32      5.00 o 
   6   4   9        0.28        2.86      4.71 o 
   7   4   9       15.13       14.21      5.12 o 
   8   4   9        2.68        3.65      5.17 o 
   9   4   9        0.22        3.89      4.04 o 
 -11   5   9        0.77        1.31      3.71 o 
 -10   5   9        0.00        1.14      4.06 o 
  -9   5   9        0.89        6.08      3.84 o 
  -8   5   9        2.43        4.61      4.61 o 
  -7   5   9       48.86       59.67      5.95 o 
  -6   5   9      557.90      577.69     13.72 o 
  -5   5   9        0.18        1.52      3.93 o 
  -4   5   9     1216.67     1269.50     18.33 o 
  -3   5   9      257.98      295.99     10.02 o 
  -2   5   9       97.35      106.58      6.39 o 
  -1   5   9      120.98      129.56      6.89 o 
   0   5   9      145.53      170.65      6.23 o 
   1   5   9      281.67      296.22      9.79 o 
   2   5   9      103.44      124.32      7.04 o 
   3   5   9      140.17      164.87      8.63 o 
   4   5   9       24.03       27.78      5.14 o 
   5   5   9      132.83      127.18      8.49 o 
   6   5   9        0.14        5.32      4.36 o 
   7   5   9        0.36        0.69      4.74 o 
   8   5   9        2.53        2.28      4.83 o 
   9   5   9       10.96       11.48      4.75 o 
 -10   6   9        7.61        8.62      3.98 o 
  -9   6   9      159.49      159.55      8.29 o 
  -8   6   9        0.24        4.69      4.69 o 
  -7   6   9       32.66       35.80      5.10 o 
  -6   6   9       16.55       14.34      5.03 o 
  -5   6   9        8.21        9.76      4.30 o 
  -4   6   9      130.21      118.09      7.96 o 
  -3   6   9     1123.15     1255.92     19.43 o 
  -2   6   9      375.34      416.20     12.59 o 
  -1   6   9      289.85      300.19     10.45 o 
   0   6   9       18.72       23.15      7.24 o 
   1   6   9        6.13        9.25      4.72 o 
   2   6   9      148.86      152.87      8.32 o 
   3   6   9       14.32        6.95      5.28 o 
   4   6   9       44.76       59.59      6.81 o 
   5   6   9        0.58        0.66      4.50 o 
   6   6   9       46.34       38.98      6.54 o 
   7   6   9        9.68       14.85      4.61 o 
   8   6   9        8.20        4.64      4.38 o 
  -9   7   9        3.37        3.60      4.22 o 
  -8   7   9        3.97        2.34      3.80 o 
  -7   7   9       57.47       52.83      6.22 o 
  -6   7   9        0.01        0.61      4.34 o 
  -5   7   9       48.36       43.13      5.66 o 
  -4   7   9       91.78      114.59      7.71 o 
  -3   7   9       86.83       90.53      7.50 o 
  -2   7   9      163.05      157.66      8.98 o 
  -1   7   9       30.97       34.89      5.63 o 
   0   7   9       70.46       87.51      5.37 o 
   1   7   9        8.04       17.76      4.94 o 
   2   7   9       12.46        2.64      5.25 o 
   3   7   9        0.00        3.07      4.67 o 
   4   7   9       72.91       81.18      7.05 o 
   5   7   9        0.01        1.04      4.68 o 
   6   7   9        1.72        0.69      4.48 o 
   7   7   9        0.03        2.54      4.41 o 
  -8   8   9        0.53        1.42      3.38 o 
  -7   8   9        4.24        0.59      4.30 o 
  -6   8   9        8.61        0.33      4.15 o 
  -5   8   9       21.78       14.16      5.10 o 
  -4   8   9        7.83        8.46      4.66 o 
  -3   8   9       19.15       22.33      5.24 o 
  -2   8   9       50.26       66.07      6.66 o 
  -1   8   9        0.09        4.72      4.76 o 
   0   8   9        1.45        0.25      3.60 o 
   1   8   9        4.68        1.03      5.82 o 
   2   8   9       28.50       29.01      5.45 o 
   3   8   9       29.37       39.80      6.87 o 
   4   8   9       16.78       14.77      5.16 o 
   5   8   9        3.78        6.12      5.27 o 
   6   8   9        2.63        1.60      4.84 o 
  -7   9   9        5.85        5.72      4.22 o 
  -6   9   9       13.48        9.52      4.60 o 
  -5   9   9        0.00        2.57      4.10 o 
  -4   9   9        0.13        5.00      5.00 o 
  -3   9   9        1.31        5.03      5.03 o 
  -2   9   9       18.70       17.37      5.34 o 
  -1   9   9       11.46       15.14      5.48 o 
   0   9   9       10.59        0.35      3.52 o 
   1   9   9       13.61       10.77      6.03 o 
   2   9   9        8.09        5.01      5.01 o 
   3   9   9       34.35       43.15      5.86 o 
   4   9   9        0.47        4.99      4.99 o 
   5   9   9       14.79       13.25      5.36 o 
  -4  10   9       15.69       24.07      4.51 o 
  -3  10   9       15.16        0.99      4.60 o 
  -2  10   9       27.37       23.67      5.07 o 
  -1  10   9        5.65        8.57      5.11 o 
   0  10   9       10.49        8.58      6.37 o 
   1  10   9       37.39        5.05      5.05 o 
   2  10   9        0.03        4.68      4.68 o 
   3  10   9        3.63        4.56      4.56 o 
 -12   0  10        0.01        1.72      3.97 o 
 -11   0  10       72.64       77.47      6.98 o 
 -10   0  10        0.02        7.80      3.89 o 
  -9   0  10      134.32      171.49      9.38 o 
  -8   0  10        7.19       13.73      4.96 o 
  -7   0  10        7.29        3.54      4.26 o 
  -6   0  10       27.60       36.73      5.28 o 
  -5   0  10       26.19       26.16      4.18 o 
  -4   0  10       18.85       27.99      4.03 o 
  -3   0  10       30.82       41.29      4.04 o 
  -2   0  10      333.35      365.96      9.59 o 
  -1   0  10      657.93      869.21     13.69 o 
   0   0  10      138.08      141.14      4.63 o 
   1   0  10      318.79      408.65     10.42 o 
   2   0  10      610.76      641.03      3.10 o 
   3   0  10      614.42      681.03     13.17 o 
   4   0  10      229.89      258.34      9.69 o 
   5   0  10      913.45     1131.86     18.43 o 
   6   0  10       72.93       70.25      6.93 o 
   7   0  10       15.40       17.42      4.95 o 
   8   0  10       37.08       48.30      6.13 o 
   9   0  10        0.66        2.45      4.92 o 
  10   0  10        7.48       14.56      4.40 o 
 -11   1  10       29.85       34.54      5.64 o 
 -10   1  10        8.27        7.71      5.30 o 
  -9   1  10        3.20        3.53      4.55 o 
  -8   1  10       82.02       97.90      7.76 o 
  -7   1  10        0.38        1.16      4.15 o 
  -6   1  10       24.34       28.61      4.53 o 
  -5   1  10      279.41      313.70      9.78 o 
  -4   1  10      275.06      289.01      8.91 o 
  -3   1  10       98.92      123.16      5.77 o 
  -2   1  10        2.86        6.06      2.87 o 
  -1   1  10       88.28       90.19      5.14 o 
   0   1  10       92.06       86.11      3.61 o 
   1   1  10      297.96      300.06      8.67 o 
   2   1  10        0.00        7.50     12.12 o 
   3   1  10       30.93       35.51      4.32 o 
   4   1  10        6.19        6.07      3.54 o 
   5   1  10      203.82      233.25      9.25 o 
   6   1  10        9.73       15.16      4.27 o 
   7   1  10        7.81       14.63      4.85 o 
   8   1  10       16.04        7.20      5.28 o 
   9   1  10        3.46        1.49      5.09 o 
  10   1  10        7.30       18.93      5.19 o 
 -11   2  10       14.04       16.86      4.61 o 
 -10   2  10       58.24       58.91      6.59 o 
  -9   2  10        0.00        0.00      4.29 o 
  -8   2  10       64.75       79.25      7.12 o 
  -7   2  10        5.44       14.32      4.68 o 
  -6   2  10       11.60       18.75      4.14 o 
  -5   2  10       27.88       24.64      3.86 o 
  -4   2  10       36.67       43.15      4.66 o 
  -3   2  10       94.20      111.41      5.53 o 
  -2   2  10       53.70       53.70      4.43 o 
  -1   2  10      345.79      395.63      9.75 o 
   0   2  10       62.89       69.50      3.40 o 
   1   2  10       56.14       80.10      5.00 o 
   2   2  10      172.05      186.56      7.34 o 
   3   2  10      124.92      108.05      6.34 o 
   4   2  10       70.67       81.30      6.01 o 
   5   2  10       87.83       89.13      6.73 o 
   6   2  10       28.98       35.40      6.35 o 
   7   2  10       29.16       33.18      6.18 o 
   8   2  10        3.29       10.46      4.76 o 
   9   2  10       12.78       14.41      4.46 o 
 -11   3  10       38.24       35.75      5.73 o 
 -10   3  10        7.88        8.16      4.46 o 
  -9   3  10       51.30       44.00      6.12 o 
  -8   3  10       74.88       94.63      6.79 o 
  -7   3  10        0.00        0.57      3.70 o 
  -6   3  10        1.98        4.91      4.14 o 
  -5   3  10       31.17       32.87      4.85 o 
  -4   3  10      120.74      106.48      6.07 o 
  -3   3  10      369.04      344.50      9.74 o 
  -2   3  10       56.04       52.93      4.50 o 
  -1   3  10        8.06        9.61      2.93 o 
   0   3  10       14.87       21.98      2.76 o 
   1   3  10      111.28      115.46      6.13 o 
   2   3  10       13.59        0.00      3.10 o 
   3   3  10       17.66       25.42      3.75 o 
   4   3  10       74.01       92.87      6.91 o 
   5   3  10      412.38      488.13     14.21 o 
   6   3  10        1.37        1.31      4.74 o 
   7   3  10       25.91       28.33      5.85 o 
   8   3  10        0.17        5.27      5.27 o 
   9   3  10        0.39        0.34      4.82 o 
 -11   4  10       17.33       18.18      4.41 o 
 -10   4  10        0.28        0.88      4.16 o 
  -9   4  10       34.23       38.20      5.43 o 
  -8   4  10       31.72       30.49      5.74 o 
  -7   4  10      111.51      129.14      7.99 o 
  -6   4  10       77.77       87.77      6.27 o 
  -5   4  10      343.94      386.73     11.27 o 
  -4   4  10       18.62       22.77      4.27 o 
  -3   4  10      335.38      320.74      9.78 o 
  -2   4  10        5.42        3.85      3.60 o 
  -1   4  10        4.28        3.44      3.44 o 
   0   4  10      147.55      160.34      5.27 o 
   1   4  10        4.44        5.90      3.92 o 
   2   4  10        4.37        1.56      3.71 o 
   3   4  10       64.79       76.38      6.06 o 
   4   4  10       61.65       70.61      6.56 o 
   5   4  10       71.92       94.91      7.24 o 
   6   4  10        9.86        7.46      5.18 o 
   7   4  10       22.89       23.90      5.51 o 
   8   4  10       15.50       20.77      5.07 o 
   9   4  10       35.97       29.73      5.83 o 
 -10   5  10       53.46       36.78      5.27 o 
  -9   5  10       28.31       27.91      5.13 o 
  -8   5  10        0.04        0.30      3.88 o 
  -7   5  10       39.51       38.37      5.82 o 
  -6   5  10        3.87        4.80      4.53 o 
  -5   5  10      196.52      216.39      9.78 o 
  -4   5  10      259.83      295.34     10.51 o 
  -3   5  10      125.45      120.13      6.90 o 
  -2   5  10      112.37      138.42      7.13 o 
  -1   5  10       11.72       10.57      4.32 o 
   0   5  10       82.45       89.51      4.46 o 
   1   5  10      162.68      156.82      8.51 o 
   2   5  10       58.54       63.63      6.23 o 
   3   5  10        5.28        6.55      4.15 o 
   4   5  10       10.76        8.92      5.10 o 
   5   5  10       21.62       19.55      5.37 o 
   6   5  10       63.24       87.52      7.29 o 
   7   5  10       65.56       56.94      6.56 o 
   8   5  10        5.10        4.83      4.83 o 
  -9   6  10       15.35       15.37      4.43 o 
  -8   6  10       25.21       35.08      5.47 o 
  -7   6  10       21.78       30.05      4.86 o 
  -6   6  10       14.03        3.28      5.00 o 
  -5   6  10      258.30      254.17     10.31 o 
  -4   6  10      236.44      224.81      9.90 o 
  -3   6  10        6.17        3.17      4.84 o 
  -2   6  10       71.43       81.59      6.80 o 
  -1   6  10       76.40       70.05      6.57 o 
   0   6  10       10.66       16.99      3.40 o 
   1   6  10      361.73      401.13     12.68 o 
   2   6  10       29.06       30.03      6.16 o 
   3   6  10      104.02      105.29      8.19 o 
   4   6  10        7.55        4.21      5.93 o 
   5   6  10        2.62        6.02      4.50 o 
   6   6  10        9.84       13.18      4.98 o 
   7   6  10       25.22       26.80      4.92 o 
  -8   7  10        1.04        0.88      3.85 o 
  -7   7  10       15.56       14.51      4.50 o 
  -6   7  10        3.26        2.16      4.40 o 
  -5   7  10       36.17       19.30      5.83 o 
  -4   7  10       40.08       40.34      6.17 o 
  -3   7  10       21.90       21.69      5.81 o 
  -2   7  10        1.84        4.12      4.49 o 
  -1   7  10        0.64        0.65      4.45 o 
   0   7  10       24.35       39.38      4.55 o 
   1   7  10       34.83       31.48      5.82 o 
   2   7  10       76.40       78.25      7.51 o 
   3   7  10        5.93        5.35      4.99 o 
   4   7  10        4.87        8.98      5.00 o 
   5   7  10        3.07        9.14      5.42 o 
   6   7  10       28.16       27.35      5.89 o 
  -7   8  10        6.13        6.72      3.96 o 
  -6   8  10       46.27       45.66      5.28 o 
  -5   8  10        1.25        4.48      4.54 o 
  -4   8  10       65.49       54.62      6.14 o 
  -3   8  10        0.90        1.33      4.51 o 
  -2   8  10       80.17       83.17      7.20 o 
  -1   8  10       12.32        9.69      4.99 o 
   0   8  10       28.43       15.24     18.20 o 
   1   8  10        4.72        8.25      4.96 o 
   2   8  10        5.26       11.59      5.19 o 
   3   8  10        0.52        5.04      5.04 o 
   4   8  10        4.82        0.00      5.08 o 
   5   8  10        6.18        3.68      5.24 o 
  -6   9  10        6.22        2.89      4.12 o 
  -5   9  10        1.37        1.25      4.44 o 
  -4   9  10       13.41       13.89      4.63 o 
  -3   9  10       15.48       30.42      4.73 o 
  -2   9  10        1.47        4.81      4.81 o 
  -1   9  10        3.71        3.14      4.50 o 
   0   9  10       63.49       64.54      5.21 o 
   1   9  10        5.45       12.07      4.74 o 
   2   9  10       39.43       32.33      6.57 o 
   3   9  10        9.67        0.00      4.64 o 
  -2  10  10       27.34       24.21      5.55 o 
  -1  10  10        9.26       10.39      4.38 o 
   0  10  10       14.77        5.30      5.38 o 
 -11   1  11        0.02        0.92      4.44 o 
 -10   1  11       66.62       56.66      7.15 o 
  -9   1  11       10.06        8.97      5.69 o 
  -8   1  11       82.06      104.32      8.46 o 
  -7   1  11       19.43       18.56      4.72 o 
  -6   1  11      210.95      230.54      9.86 o 
  -5   1  11        1.03        0.26      3.44 o 
  -4   1  11        6.61       12.14      4.03 o 
  -3   1  11       10.13        7.96      3.49 o 
  -2   1  11        0.98        3.39      3.39 o 
  -1   1  11      232.98      289.40      9.33 o 
   0   1  11       10.49       15.31      2.85 o 
   1   1  11        0.15        4.08      3.07 o 
   2   1  11      179.13      151.62      3.91 o 
   3   1  11        0.41        4.22      4.22 o 
   4   1  11      262.06      262.25     10.12 o 
   5   1  11       56.57       55.64      5.97 o 
   6   1  11      274.98      265.12     10.95 o 
   7   1  11       32.68       36.55      5.95 o 
   8   1  11        9.38       10.32      3.95 o 
   9   1  11       15.82        9.19      4.51 o 
 -11   2  11        0.78        2.64      4.42 o 
 -10   2  11       15.09       25.52      5.26 o 
  -9   2  11       44.77       56.76      6.74 o 
  -8   2  11        2.78        3.21      5.00 o 
  -7   2  11        0.11        2.71      3.80 o 
  -6   2  11        0.50        0.00      3.95 o 
  -5   2  11       76.13       80.02      5.86 o 
  -4   2  11      181.46      183.53      8.11 o 
  -3   2  11        6.06        1.39      3.67 o 
  -2   2  11        9.01       10.08      3.78 o 
  -1   2  11       74.51       73.11      5.50 o 
   0   2  11      228.19      221.80      5.97 o 
   1   2  11        8.10       10.27      2.97 o 
   2   2  11      131.56      127.69      6.73 o 
   3   2  11        0.54        3.30      3.47 o 
   4   2  11      275.88      308.79     10.54 o 
   5   2  11        6.30        5.28      4.82 o 
   6   2  11       85.67       88.08      7.19 o 
   7   2  11        5.09       11.80      4.62 o 
   8   2  11        2.04        3.58      4.29 o 
   9   2  11       24.94       20.52      4.75 o 
 -10   3  11        0.96        7.56      4.08 o 
  -9   3  11        8.57        9.91      5.08 o 
  -8   3  11       39.42       41.50      5.84 o 
  -7   3  11        5.89        0.32      4.03 o 
  -6   3  11       95.58      104.37      7.00 o 
  -5   3  11       13.84       11.59      4.66 o 
  -4   3  11      445.80      451.30     12.04 o 
  -3   3  11      204.21      223.43      8.48 o 
  -2   3  11      119.95       94.07      6.35 o 
  -1   3  11      457.89      417.16     11.22 o 
   0   3  11      121.98      131.40     12.04 o 
   1   3  11      143.93      144.82      7.53 o 
   2   3  11       11.22        7.69      3.46 o 
   3   3  11        2.37        5.48      4.01 o 
   4   3  11       28.68       29.90      5.03 o 
   5   3  11       17.04       13.98      5.73 o 
   6   3  11        0.05        4.67      4.90 o 
   7   3  11        1.63        5.10      4.68 o 
   8   3  11       89.16       90.34      7.59 o 
 -10   4  11       36.92       40.30      5.45 o 
  -9   4  11        6.44        4.28      4.58 o 
  -8   4  11       31.81       40.12      5.35 o 
  -7   4  11       29.46       33.29      5.29 o 
  -6   4  11       20.07       20.52      4.94 o 
  -5   4  11       45.42       42.23      5.77 o 
  -4   4  11      283.27      250.57      9.76 o 
  -3   4  11       42.45       42.72      4.94 o 
  -2   4  11        3.23        4.51      3.60 o 
  -1   4  11       26.18       28.72      4.74 o 
   0   4  11        7.79       12.18      2.81 o 
   1   4  11        7.48        4.56      5.03 o 
   2   4  11       15.94       11.69      4.61 o 
   3   4  11        0.41        1.82      4.28 o 
   4   4  11       22.43       39.85      6.11 o 
   5   4  11       11.85        9.23      5.32 o 
   6   4  11       49.48       42.66      6.64 o 
   7   4  11       40.50       41.16      6.00 o 
   8   4  11       53.12       44.99      6.43 o 
  -9   5  11        4.15        3.20      4.48 o 
  -8   5  11       22.62       28.25      4.91 o 
  -7   5  11       87.86       76.71      6.52 o 
  -6   5  11        9.27        8.52      4.43 o 
  -5   5  11      106.14      123.63      7.77 o 
  -4   5  11       12.63        4.48      4.79 o 
  -3   5  11        0.20        1.68      4.01 o 
  -2   5  11       59.06       66.84      5.91 o 
  -1   5  11        3.54        0.00      4.18 o 
   0   5  11        6.22        7.20      3.15 o 
   1   5  11       89.81       96.28      7.20 o 
   2   5  11        0.28        0.61      4.39 o 
   3   5  11        0.70        6.99      4.42 o 
   4   5  11       56.43       70.21      7.02 o 
   5   5  11       22.64       28.83      5.99 o 
   6   5  11        3.85        2.83      4.94 o 
   7   5  11       62.45       64.38      6.90 o 
  -9   6  11        4.24        4.06      3.74 o 
  -8   6  11        4.13        1.18      4.42 o 
  -7   6  11        0.99        2.11      4.35 o 
  -6   6  11        7.34        6.96      4.24 o 
  -5   6  11       21.32       10.88      4.79 o 
  -4   6  11       32.61       35.22      5.14 o 
  -3   6  11        8.11        9.03      4.26 o 
  -2   6  11        8.36        6.68      4.68 o 
  -1   6  11        8.99        4.01      4.80 o 
   0   6  11      125.41      130.22      5.93 o 
   1   6  11       30.04       25.50      6.00 o 
   2   6  11        8.65        5.83      4.96 o 
   3   6  11        6.11        6.75      4.99 o 
   4   6  11       21.96       29.25      5.48 o 
   5   6  11       24.46       30.13      5.84 o 
   6   6  11        1.88       10.29      4.54 o 
  -8   7  11        7.23        4.38      4.10 o 
  -7   7  11        0.48        0.89      3.90 o 
  -6   7  11        2.90        0.60      4.03 o 
  -5   7  11       11.03       10.91      5.12 o 
  -4   7  11       15.83       13.61      5.09 o 
  -3   7  11        3.36        2.56      4.94 o 
  -2   7  11       63.89       69.07      7.09 o 
  -1   7  11        1.08        4.60      4.60 o 
   0   7  11        1.53        5.66      5.99 o 
   1   7  11        0.01        3.52      4.62 o 
   2   7  11        4.51        5.30      5.30 o 
   3   7  11       30.36       35.98      5.59 o 
   4   7  11        0.79        3.97      5.46 o 
   5   7  11        8.68       16.93      5.76 o 
  -6   8  11       10.89       13.76      3.79 o 
  -5   8  11       32.79       35.79      4.97 o 
  -4   8  11       59.34       44.20      6.85 o 
  -3   8  11      102.48       70.55      7.97 o 
  -2   8  11       67.86       49.02      6.41 o 
  -1   8  11        8.51       22.45      4.85 o 
   0   8  11       19.87       21.94      3.72 o 
   1   8  11        0.22        3.94      4.73 o 
   2   8  11        0.97        1.08      4.84 o 
   3   8  11       15.69       22.57      5.30 o 
   4   8  11       13.14       11.85      5.03 o 
  -4   9  11        3.10        1.82      4.32 o 
  -3   9  11        0.16        4.60      4.60 o 
  -2   9  11      100.48       89.60      7.54 o 
  -1   9  11        0.08        3.33      4.68 o 
   0   9  11        0.38        0.93      3.13 o 
   1   9  11        2.28        1.35      4.81 o 
   2   9  11        0.87        6.99      4.19 o 
 -10   0  12      162.96      173.82     10.34 o 
  -9   0  12       28.85       40.42      6.77 o 
  -8   0  12      166.89      136.72      4.94 o 
  -7   0  12      187.10      188.62     10.24 o 
  -6   0  12       11.84       12.54      5.26 o 
  -5   0  12      165.65      187.39      9.52 o 
  -4   0  12       93.37      100.01      6.48 o 
  -3   0  12        6.69        7.50      3.75 o 
  -2   0  12      145.70      183.54      8.50 o 
  -1   0  12      276.11      309.58     10.55 o 
   0   0  12       40.16       35.62      4.53 o 
   1   0  12       22.50       27.51      4.81 o 
   2   0  12      476.71      533.87     14.15 o 
   3   0  12      382.13      305.12      4.71 o 
   4   0  12      175.45      196.80      9.50 o 
   5   0  12      376.27      396.54     13.52 o 
   6   0  12       50.53       54.17      6.36 o 
   7   0  12       34.30       31.60      5.54 o 
   8   0  12        1.27        2.21      3.89 o 
 -10   1  12       36.48       38.25      6.53 o 
  -9   1  12        1.73        0.70      4.96 o 
  -8   1  12        1.85        1.36      4.98 o 
  -7   1  12        0.26        1.94      4.66 o 
  -6   1  12       10.42        5.23      4.78 o 
  -5   1  12       17.12       29.94      4.61 o 
  -4   1  12       21.30       21.21      4.50 o 
  -3   1  12       84.02       97.38      6.32 o 
  -2   1  12       17.52       18.88      4.15 o 
  -1   1  12       94.93       93.32      6.36 o 
   0   1  12      119.38      112.38      4.83 o 
   1   1  12       29.07       24.77      4.50 o 
   2   1  12        9.45        4.22      4.26 o 
   3   1  12        2.09        4.11      4.42 o 
   4   1  12      133.16      130.31      3.70 o 
   5   1  12       34.31       43.95      5.86 o 
   6   1  12       39.11       43.67      6.12 o 
   7   1  12        8.60       16.22      4.48 o 
   8   1  12        1.46        7.03      3.35 o 
 -10   2  12       21.23       28.64      5.34 o 
  -9   2  12       91.76      121.05      7.93 o 
  -8   2  12        5.08        7.49      4.64 o 
  -7   2  12       52.30       45.26      6.63 o 
  -6   2  12       36.47       37.35      5.72 o 
  -5   2  12       34.10       48.95      5.46 o 
  -4   2  12       15.30       11.29      4.20 o 
  -3   2  12       29.83       27.83      4.51 o 
  -2   2  12      144.34      157.64      7.54 o 
  -1   2  12        7.67       11.12      3.74 o 
   0   2  12      180.34      206.11      5.82 o 
   1   2  12      316.75      307.32     10.47 o 
   2   2  12       38.89       32.45      5.32 o 
   3   2  12       10.97       12.87      4.31 o 
   4   2  12       64.82       63.89      6.70 o 
   5   2  12      420.41      438.11     13.11 o 
   6   2  12        4.57        5.31      4.33 o 
   7   2  12        3.89        8.52      4.55 o 
   8   2  12        0.30        1.22      4.47 o 
 -10   3  12        0.69        3.87      4.16 o 
  -9   3  12        0.43        0.64      4.17 o 
  -8   3  12        2.20        0.94      4.65 o 
  -7   3  12       22.93       18.73      5.44 o 
  -6   3  12       26.34       34.51      5.28 o 
  -5   3  12      746.86      752.30     16.70 o 
  -4   3  12        4.17        3.52      3.99 o 
  -3   3  12        2.28        0.77      3.83 o 
  -2   3  12      112.31      126.72      7.27 o 
  -1   3  12      127.16      127.33      7.26 o 
   0   3  12       11.90       16.88      3.04 o 
   1   3  12       56.01       55.47      5.81 o 
   2   3  12       42.80       40.71      3.87 o 
   3   3  12        2.03        5.81      3.35 o 
   4   3  12       11.04       10.45      4.50 o 
   5   3  12        9.88        7.73      4.85 o 
   6   3  12       23.55       11.95      5.69 o 
   7   3  12        5.02       13.48      5.06 o 
  -9   4  12       44.78       42.88      5.76 o 
  -8   4  12        8.03        8.82      3.85 o 
  -7   4  12       28.36       20.23      5.35 o 
  -6   4  12       98.61      107.52      7.47 o 
  -5   4  12      139.33      130.88      7.90 o 
  -4   4  12        7.43        5.31      3.88 o 
  -3   4  12        7.78        4.09      4.52 o 
  -2   4  12      179.58      170.44      8.49 o 
  -1   4  12       10.46       23.40      4.02 o 
   0   4  12       69.51       69.41      4.86 o 
   1   4  12      469.46      457.43     13.24 o 
   2   4  12       57.17       56.32      5.87 o 
   3   4  12       17.23       17.09      4.98 o 
   4   4  12       24.36       38.85      5.35 o 
   5   4  12       10.99        6.54      4.97 o 
   6   4  12       18.16       17.90      5.89 o 
   7   4  12       80.27       82.26      7.21 o 
  -9   5  12        4.89        1.39      4.27 o 
  -8   5  12        2.78        0.86      4.19 o 
  -7   5  12       40.49       34.82      5.42 o 
  -6   5  12       51.45       48.56      6.07 o 
  -5   5  12       45.78       46.09      5.57 o 
  -4   5  12        0.05        2.06      3.98 o 
  -3   5  12       61.35       68.34      5.97 o 
  -2   5  12        0.43        3.80      3.80 o 
  -1   5  12        6.77       12.11      4.47 o 
   0   5  12        0.72        2.35      3.04 o 
   1   5  12        4.46       20.50      4.75 o 
   2   5  12        0.06        1.66      4.34 o 
   3   5  12        3.13        3.43      4.77 o 
   4   5  12       13.25       11.94      5.13 o 
   5   5  12       18.95       22.59      5.50 o 
   6   5  12        0.79        1.02      5.04 o 
  -8   6  12        3.72        1.36      3.85 o 
  -7   6  12        0.23        0.00      3.69 o 
  -6   6  12        8.24       11.63      4.53 o 
  -5   6  12        0.02        0.59      3.65 o 
  -4   6  12        0.15        2.73      4.39 o 
  -3   6  12        0.23        4.22      4.22 o 
  -2   6  12       14.91        4.07      4.79 o 
  -1   6  12        0.00        1.90      3.99 o 
   0   6  12       24.86       29.89      5.20 o 
   1   6  12       14.15       13.54      5.29 o 
   2   6  12       17.44       16.40      5.50 o 
   3   6  12        7.98        8.18      5.58 o 
   4   6  12       18.37       17.11      5.51 o 
   5   6  12        0.84        2.08      4.80 o 
  -6   7  12       60.45       38.49      5.97 o 
  -5   7  12        0.58        4.41      4.41 o 
  -4   7  12      132.25      104.13      7.96 o 
  -3   7  12       61.99       50.02      6.60 o 
  -2   7  12        0.01        7.51      4.15 o 
  -1   7  12        2.49        5.68      4.41 o 
   0   7  12       11.30        8.59      3.30 o 
   1   7  12        4.95        2.12      5.21 o 
   2   7  12        1.25        1.43      4.75 o 
   3   7  12       13.94        8.84      5.20 o 
   4   7  12       66.58       58.73      7.43 o 
  -5   8  12       59.85       60.88      5.68 o 
  -4   8  12      120.79      104.60      7.01 o 
  -3   8  12      251.66      230.91     10.32 o 
  -2   8  12       29.83       15.22      5.92 o 
  -1   8  12        6.73        6.63      4.26 o 
   0   8  12        2.50        4.57      3.06 o 
   1   8  12       17.48       11.62      5.45 o 
   2   8  12        0.00        4.84      4.84 o 
  -9   1  13       28.80       36.07      5.51 o 
  -8   1  13        1.23        1.01      4.26 o 
  -7   1  13        2.13        8.61      4.54 o 
  -6   1  13        0.01        7.70      4.34 o 
  -5   1  13      235.17      243.02     10.77 o 
  -4   1  13       76.81       68.96      6.42 o 
  -3   1  13       62.70       62.62      6.11 o 
  -2   1  13       12.55       21.55      4.53 o 
  -1   1  13      147.01      166.25      8.44 o 
   0   1  13        3.30        0.13      2.93 o 
   1   1  13        0.05        5.26      3.54 o 
   2   1  13        0.61        4.49      3.19 o 
   3   1  13      169.84      139.93      4.02 o 
   4   1  13      318.03      274.70      4.04 o 
   5   1  13       18.42        5.31      5.22 o 
   6   1  13       18.83       11.72      4.03 o 
   7   1  13        0.17        1.68      3.46 o 
  -9   2  13        1.71        0.61      4.53 o 
  -8   2  13        3.10        0.63      4.18 o 
  -7   2  13        0.42        0.33      4.04 o 
  -6   2  13      139.35      148.37      8.26 o 
  -5   2  13       10.31       16.40      4.86 o 
  -4   2  13       49.71       60.07      5.92 o 
  -3   2  13        9.83       17.83      4.46 o 
  -2   2  13       97.11       93.15      6.90 o 
  -1   2  13       77.35       72.14      6.38 o 
   0   2  13       26.67       21.93      3.50 o 
   1   2  13        2.83        8.15      4.46 o 
   2   2  13        1.37        0.30      4.10 o 
   3   2  13       30.61       32.37      5.07 o 
   4   2  13       17.67       14.82      4.97 o 
   5   2  13        2.87        6.22      4.59 o 
   6   2  13       29.32       29.19      4.71 o 
   7   2  13       16.51       10.25      4.58 o 
  -9   3  13        5.99        7.63      3.74 o 
  -8   3  13        2.97        2.73      4.33 o 
  -7   3  13        0.09        7.34      4.04 o 
  -6   3  13        7.86        0.30      5.23 o 
  -5   3  13        8.30        5.26      4.64 o 
  -4   3  13       11.42       18.50      4.34 o 
  -3   3  13      129.77      129.53      7.55 o 
  -2   3  13        8.42        6.58      4.28 o 
  -1   3  13       61.37       47.07      5.82 o 
   0   3  13      232.08      227.89      6.77 o 
   1   3  13       97.63      101.14      6.91 o 
   2   3  13       75.55       65.47      3.52 o 
   3   3  13        6.87        9.78      3.73 o 
   4   3  13        0.24        4.35      4.35 o 
   5   3  13        0.73        4.03      4.71 o 
   6   3  13       31.40       24.46      5.48 o 
  -8   4  13       10.48       11.54      4.45 o 
  -7   4  13       31.01       19.79      5.17 o 
  -6   4  13       77.41       65.65      6.59 o 
  -5   4  13       28.03       23.98      5.21 o 
  -4   4  13       29.44       23.07      5.09 o 
  -3   4  13        8.46        7.14      4.54 o 
  -2   4  13       46.24       55.55      5.44 o 
  -1   4  13       31.72       37.58      5.36 o 
   0   4  13        1.16        0.16      3.04 o 
   1   4  13        5.02        2.37      4.64 o 
   2   4  13       26.66       19.89      4.80 o 
   3   4  13        0.02        5.68      4.65 o 
   4   4  13       22.90       20.44      5.43 o 
   5   4  13        0.02        4.24      4.52 o 
   6   4  13       24.76       28.54      5.38 o 
  -7   5  13        4.99        3.98      3.63 o 
  -6   5  13       20.70       17.45      4.87 o 
  -5   5  13       29.75       24.08      5.23 o 
  -4   5  13       21.40       15.62      4.71 o 
  -3   5  13        2.30        0.29      4.00 o 
  -2   5  13        3.42        1.19      4.02 o 
  -1   5  13       62.47       54.27      5.94 o 
   0   5  13       70.92       57.07      4.50 o 
   1   5  13        8.91        0.31      4.29 o 
   2   5  13       30.89       32.27      6.00 o 
   3   5  13        0.02        4.68      4.11 o 
   4   5  13        0.34        3.03      4.42 o 
   5   5  13        0.02        4.29      4.04 o 
  -6   6  13       12.23       12.38      4.27 o 
  -5   6  13        6.03        3.50      4.35 o 
  -4   6  13        1.07        3.86      3.95 o 
  -3   6  13        4.03        3.03      4.03 o 
  -2   6  13        0.00        4.03      4.03 o 
  -1   6  13       22.56       26.20      4.77 o 
   0   6  13        2.05        1.46      3.13 o 
   1   6  13        0.85        4.68      4.68 o 
   2   6  13       10.61        9.10      4.09 o 
   3   6  13       18.18        5.43      5.49 o 
   4   6  13        9.92       18.92      5.25 o 
  -5   7  13       75.92       58.48      5.95 o 
  -4   7  13       57.19       51.29      6.12 o 
  -3   7  13        4.28       10.27      4.16 o 
  -2   7  13        7.17        9.94      4.12 o 
  -1   7  13        1.06        6.07      3.99 o 
   0   7  13        6.60        3.65      3.53 o 
   1   7  13        5.45        6.26      4.59 o 
   2   7  13        0.44        3.96      4.19 o 
  -8   0  14       45.84       46.60      6.43 o 
  -7   0  14        0.00        0.66      4.52 o 
  -6   0  14        3.12        8.49      4.79 o 
  -5   0  14       92.18      111.62      8.07 o 
  -4   0  14       11.90       23.91      4.91 o 
  -3   0  14       26.69       16.71      5.67 o 
  -2   0  14       29.35       29.72      5.10 o 
  -1   0  14        0.62        2.82      3.96 o 
   0   0  14        0.72        2.33      3.19 o 
   1   0  14      120.98      106.74      4.83 o 
   2   0  14      174.79      172.79      9.60 o 
   3   0  14       51.97       46.11      4.59 o 
   4   0  14      116.35      103.23      5.29 o 
   5   0  14       29.01       25.62      5.88 o 
   6   0  14        3.85        0.29      4.41 o 
  -8   1  14        0.35        2.84      3.86 o 
  -7   1  14        1.15        6.16      4.57 o 
  -6   1  14       51.93       49.89      6.54 o 
  -5   1  14       26.47       19.89      5.68 o 
  -4   1  14       22.62       30.85      5.17 o 
  -3   1  14       15.23       16.57      4.79 o 
  -2   1  14       75.07       72.94      6.47 o 
  -1   1  14       67.94       79.20      6.89 o 
   0   1  14       46.16       49.43      4.03 o 
   1   1  14       19.98        4.90      3.53 o 
   2   1  14        0.20        2.02      4.43 o 
   3   1  14        4.42        1.43      3.44 o 
   4   1  14       26.15        4.37      4.37 o 
   5   1  14        0.13        4.71      3.53 o 
  -8   2  14        0.19        3.90      4.39 o 
  -7   2  14       72.86       63.27      6.35 o 
  -6   2  14        3.33        0.61      4.92 o 
  -5   2  14      237.14      224.24      9.92 o 
  -4   2  14        6.40        3.86      4.48 o 
  -3   2  14       60.56       65.86      6.41 o 
  -2   2  14        0.19        2.83      3.74 o 
  -1   2  14        0.31        3.08      3.61 o 
   0   2  14       40.48       35.34      4.76 o 
   1   2  14       14.75       17.25      4.71 o 
   2   2  14        1.38        5.86      4.06 o 
   3   2  14       50.03       53.71      5.26 o 
   4   2  14        5.68        5.56      4.01 o 
   5   2  14       14.34       14.72      4.17 o 
  -7   3  14        5.81        0.31      3.79 o 
  -6   3  14        3.50        5.87      4.22 o 
  -5   3  14       33.95       37.98      5.42 o 
  -4   3  14        5.67        7.49      4.59 o 
  -3   3  14        0.06        2.00      4.16 o 
  -2   3  14        8.91        0.28      4.18 o 
  -1   3  14        5.54       14.78      3.86 o 
   0   3  14        3.72        2.22      2.69 o 
   1   3  14        8.40        5.63      3.91 o 
   2   3  14        9.01        1.42      4.22 o 
   3   3  14       12.51       16.00      4.09 o 
   4   3  14        0.24        5.43      3.58 o 
   5   3  14        5.28        3.10      3.99 o 
  -7   4  14        2.50        1.10      3.33 o 
  -6   4  14        0.18        3.39      3.30 o 
  -5   4  14       17.38       21.39      4.04 o 
  -4   4  14        0.37        0.57      3.72 o 
  -3   4  14       34.80       22.75      5.27 o 
  -2   4  14       36.29       37.76      5.11 o 
  -1   4  14       81.87       87.74      6.32 o 
   0   4  14        6.58        8.62      2.70 o 
   1   4  14        6.78        6.99      4.47 o 
   2   4  14        0.09        2.96      4.13 o 
   3   4  14        0.44        4.60      4.60 o 
   4   4  14        5.46        5.95      4.08 o 
  -6   5  14        3.16        3.22      3.37 o 
  -5   5  14       10.43        2.77      4.21 o 
  -4   5  14        6.94        6.51      4.32 o 
  -3   5  14        1.50        4.00      4.00 o 
  -2   5  14       11.23        8.11      4.00 o 
  -1   5  14        0.00        1.17      3.97 o 
   0   5  14        6.10        1.83      2.67 o 
   1   5  14       28.52       25.41      5.01 o 
   2   5  14        9.43        8.26      4.41 o 
   3   5  14       21.24       24.76      4.84 o 
  -4   6  14        1.33        3.66      3.66 o 
  -3   6  14        0.65        6.51      3.72 o 
  -2   6  14        3.62        9.55      3.53 o 
  -1   6  14        2.19        5.61      3.40 o 
   0   6  14        1.22        3.30      6.47 o 
   1   6  14       18.97       17.08      4.23 o 
  -7   1  15       50.26       54.16      6.02 o 
  -6   1  15       75.42       67.76      6.52 o 
  -5   1  15       50.00       39.55      5.81 o 
  -4   1  15       61.17       59.40      6.57 o 
  -3   1  15        0.03        3.31      4.02 o 
  -2   1  15        5.49        7.71      4.39 o 
  -1   1  15       16.65       16.05      4.42 o 
   0   1  15       36.67       25.33      3.60 o 
   1   1  15       69.21       67.46      3.82 o 
   2   1  15       13.87       12.54      3.90 o 
   3   1  15        0.51        1.62      3.74 o 
   4   1  15       25.18        3.87      3.94 o 
  -6   2  15       38.33       39.95      5.65 o 
  -5   2  15        0.97        0.28      4.07 o 
  -4   2  15       51.28       41.20      6.06 o 
  -3   2  15       45.87       42.15      5.52 o 
  -2   2  15       83.43       66.83      6.69 o 
  -1   2  15       38.41       30.17      5.25 o 
   0   2  15       15.92       15.76      2.92 o 
   1   2  15       22.53       22.38      4.05 o 
   2   2  15        0.76        1.59      3.50 o 
   3   2  15        4.72        4.12      3.38 o 
  -6   3  15       52.09       42.99      5.51 o 
  -5   3  15       25.11       11.56      4.21 o 
  -4   3  15       16.49        9.11      4.04 o 
  -3   3  15       42.91       36.26      5.11 o 
  -2   3  15        0.03        1.91      3.58 o 
  -1   3  15       29.19       22.42      4.21 o 
   0   3  15        2.36        6.01      2.47 o 
   1   3  15        1.44        1.59      3.52 o 
   2   3  15        5.60        2.37      3.31 o 
   3   3  15        9.70        6.96      3.59 o 
  -5   4  15        4.01        9.42      3.57 o 
  -4   4  15       23.05       15.96      4.16 o 
  -3   4  15        6.69        4.29      3.80 o 
  -2   4  15       10.21        5.10      4.10 o 
  -1   4  15        0.32        1.07      3.52 o 
   0   4  15        4.50        1.86      2.75 o 
   1   4  15        4.58        2.67      3.53 o 
   2   4  15        3.49        2.94      3.61 o 
  -3   5  15        6.55        9.88      3.86 o 
  -2   5  15        2.66        0.27      3.82 o 
  -1   5  15       11.73        9.87      3.99 o 
   0   5  15        5.65        3.15      4.16 o 
  -5   0  16      108.70       99.35      7.46 o 
  -4   0  16       11.45       25.93      4.92 o 
  -3   0  16       30.06       28.49      5.68 o 
  -2   0  16        0.14        3.93      3.78 o 
  -1   0  16       32.87       36.41      5.49 o 
   0   0  16       66.53       61.22      7.63 o 
   1   0  16        0.30        0.87      3.61 o 
  -4   1  16        0.37        2.53      3.97 o 
  -3   1  16       81.68       68.51      6.36 o 
  -2   1  16       36.39       34.47      5.30 o 
  -1   1  16       73.68       70.82      5.57 o 
   0   1  16       48.40       43.51      7.88 o 
   1   1  16        0.19        0.78      3.28 o 
  -4   2  16        0.20        2.09      3.73 o 
  -3   2  16        5.77        1.83      3.35 o 
  -2   2  16        2.16        2.33      3.73 o 
  -1   2  16       34.65       26.06      4.74 o 
   0   2  16       17.20       10.95      2.68 o 
   1   2  16        6.00        6.30      3.15 o 
  -2   3  16        1.78        0.74      3.17 o 
  -1   3  16        0.10        4.14      2.90 o 
                                                 
